# Supplementary material for: Third Generation Genome Sequencing Reveals That Endobacteria in Nematophagous Fungi Esteya vermicola Contain Multiple Genes Encoding for Nematicidal Proteins
Source: Front Microbiol. 2022 May 3;13:842684. doi: 10.3389/fmicb.2022.842684 (PMC9111515; doi:10.3389/fmicb.2022.842684)
Supplement: Supplementary file 3 [file Data_Sheet_3.xlsx]

## Sheet: Table S1
Table S1 Overview of metagenome assembly
Term	Value
Seqs_num(>=0 bp)	306
Seqs_num(>=500 bp)	306
Seqs_num(>=1K bp)	306
Seqs_num(>=100K bp)	0
Seqs_num(>=1M bp)	0
Largest sequence	85398
Shortest sequence	1283
Total_len	3961367
GC (%)	58.93
N50	14942
L50	77
N's num/100K bp	0
Average Depth	129.12
Lowest Depth	4.87
Highest Depth	9793.6
Average Coverage	99.99
Lowest Coverage	99.74
Highest Coverage	100

## Sheet: Table S2
Table S2 Overview of gene in metagenome
Term	Value
Gene Num	4542
Total Gene length	2938650
Avg gene length	646.99
Contigs with genes	297

## Sheet: Table S3
Table S3 Overview of annotated gene in different database
Database	Annotated number	Unannotated number
NR	3939(86.72%)	603(13.28%)
SwissProt	2527(55.64%)	2015(44.36%)
COG	3450(75.96%)	1092(24.04%)
KEGG	2156(47.47%)	2386(52.53%)
GO	1942(42.76%)	2600(57.24%)
Total	3942(86.79%)	600(13.21%)

## Sheet: Table S4
Table S4 Genome features and backgroud information of analyzed bacteria in this study.
Accession numbers	Assembly ID	Scientific name	Annotation	Size (Mbp)	Level	Year
GCF_003337575.1	ASM333757v1	Phyllobacterium_bourgognense_31_25a	INSDC submitter	5.619	Scaffold	2018
GCF_004362695.1	ASM436269v1	Phyllobacterium_brassicacearum_29_15	INSDC submitter	5.748	Scaffold	2019
GCF_003010955.1	ASM301095v1	Phyllobacterium_brassicacearum_STM_196	INSDC submitter	5.794	Contig	2018
GCF_014192255.1	ASM1419225v1	Phyllobacterium_endophyticum_CECT_7949	INSDC submitter	5.51	Scaffold	2020
GCF_008041915.1	ASM804191v1	Phyllobacterium_endophyticum_mTS5	INSDC submitter	5.454	Scaffold	2019
GCF_003010935.1	ASM301093v1	Phyllobacterium_endophyticum_PEPV15	INSDC submitter	5.513	Contig	2018
GCF_003217235.1	ASM321723v1	Phyllobacterium_leguminum_ORS_1419	INSDC submitter	3.737	Scaffold	2018
GCF_014138285.1	ASM1413828v1	Phyllobacterium_myrsinacearum_AN3	INSDC submitter	5.975	Scaffold	2020
GCF_004217385.1	ASM421738v1	Phyllobacterium_myrsinacearum_DSM_5892	INSDC submitter	5.424	Scaffold	2019
GCF_004216655.1	ASM421665v1	Phyllobacterium_myrsinacearum_DSM_5893	INSDC submitter	5.591	Scaffold	2019
GCF_003350115.1	ASM335011v1	Phyllobacterium_myrsinacearum_HAMBI_1992	INSDC submitter	5.412	Contig	2018
GCF_003182235.1	ASM318223v1	Phyllobacterium_myrsinacearum_IAM_13584	INSDC submitter	5.42	Scaffold	2018
GCF_013327855.1	ASM1332785v1	Phyllobacterium_pellucidum_BT25	INSDC submitter	4.661	Contig	2020
GCF_002980495.1	ASM298049v1	Phyllobacterium_phragmitis_1N_3	INSDC submitter	5.625	Contig	2018
GCF_003335045.1	ASM333504v1	Phyllobacterium_salinisoli_LLAN61	INSDC submitter	5.058	Contig	2018
GCF_003010965.1	ASM301096v1	Phyllobacterium_sophorae_CCBAU_03422	INSDC submitter	6.358	Contig	2018
GCF_017833775.1	ASM1783377v1	Phyllobacterium_sp._586	INSDC submitter	5.303	Contig	2021
GCF_014189505.1	ASM1418950v1	Phyllobacterium_sp._628	INSDC submitter	5.254	Complete Genome	2020
GCF_900113985.1	IMG-taxon_2639762575（分析时简写为 IMG575）	Phyllobacterium_sp._CL33Tsu	INSDC submitter	4.688	Contig	2016
GCF_900104355.1	IMG-taxon_2687453676（分析时简写为 IMG676）	Phyllobacterium_sp._OV277	INSDC submitter	5.339	Contig	2016
GCF_014138335.1	ASM1413833v1	Phyllobacterium_sp._P30BS_XVII	INSDC submitter	5.25	Contig	2020
GCF_009647635.1	ASM964763v1	Phyllobacterium_sp._SYP_B3895	INSDC submitter	4.587	Scaffold	2019
GCF_000686005.1	ASM68600v1	Phyllobacterium_sp._UNC302MFCol5.2	INSDC submitter	4.729	Contig	2014
GCF_000282595.1	Phyllobacterium.strYR531（分析时简写为 YR531）	Phyllobacterium_sp._YR531	INSDC submitter	4.997	Contig	2012
GCF_900104165.1	IMG-taxon_2690315616（分析时简写为 IMG616）	Phyllobacterium_sp._YR620	INSDC submitter	4.592	Contig	2016
GCA_014192095.1	ASM1419209v1	Phyllobacterium_trifolii_CECT_7015	INSDC submitter	6.307	Scaffold	2020
GCF_002763465.1	ASM276346v1	Phyllobacterium_zundukense_Tri_38	INSDC submitter	5.954	Contig	2017
GCF_002764115.1	ASM276411v1	Phyllobacterium_zundukense_Tri_48;_RCAM_03910	INSDC submitter	6.208	Complete Genome	2017
v1	v1	Phyllobacterium_sp._v1		3.96	Contig	2021

## Sheet: Table S5
Table S5 The assessment of Phyllobacterium genome integrity and completeness of gene prediction by BUSCO
Sample	Complete BUSCOs (C)	Complete and single-copy BUSCOs (S)	Complete and duplicated BUSCOs (D)	Fragmented BUSCOs (F)	Missing BUSCOs (M)	Total BUSCO groups searched	Summary	Per
eb_assembly	187	175	12	41	204	432	C:43.3%[S:40.5%,D:2.8%],F:9.5%,M:47.2%,n:432	43.29
GCA_014192095.1_ASM1419209v1	432	431	1	0	0	432	C:100.0%[S:99.8%,D:0.2%],F:0.0%,M:0.0%,n:432	100
GCF_000282595.1_Phyllobacterium.strYR531_v1.0	429	426	3	2	1	432	C:99.3%[S:98.6%,D:0.7%],F:0.5%,M:0.2%,n:432	99.31
GCF_000686005.1_ASM68600v1	432	431	1	0	0	432	C:100.0%[S:99.8%,D:0.2%],F:0.0%,M:0.0%,n:432	100
GCF_002763465.1_ASM276346v1	431	429	2	0	1	432	C:99.8%[S:99.3%,D:0.5%],F:0.0%,M:0.2%,n:432	99.77
GCF_002764115.1_ASM276411v1	431	429	2	0	1	432	C:99.8%[S:99.3%,D:0.5%],F:0.0%,M:0.2%,n:432	99.77
GCF_002980495.1_ASM298049v1	432	432	0	0	0	432	C:100.0%[S:100.0%,D:0.0%],F:0.0%,M:0.0%,n:432	100
GCF_003010935.1_ASM301093v1	432	430	2	0	0	432	C:100.0%[S:99.5%,D:0.5%],F:0.0%,M:0.0%,n:432	100
GCF_003010955.1_ASM301095v1	431	429	2	0	1	432	C:99.8%[S:99.3%,D:0.5%],F:0.0%,M:0.2%,n:432	99.77
GCF_003010965.1_ASM301096v1	432	429	3	0	0	432	C:100.0%[S:99.3%,D:0.7%],F:0.0%,M:0.0%,n:432	100
GCF_003182235.1_ASM318223v1	432	428	4	0	0	432	C:100.0%[S:99.1%,D:0.9%],F:0.0%,M:0.0%,n:432	100
GCF_003217235.1_ASM321723v1	431	431	0	0	1	432	C:99.8%[S:99.8%,D:0.0%],F:0.0%,M:0.2%,n:432	99.77
GCF_003335045.1_ASM333504v1	432	432	0	0	0	432	C:100.0%[S:100.0%,D:0.0%],F:0.0%,M:0.0%,n:432	100
GCF_003337575.1_ASM333757v1	432	431	1	0	0	432	C:100.0%[S:99.8%,D:0.2%],F:0.0%,M:0.0%,n:432	100
GCF_003350115.1_ASM335011v1	432	428	4	0	0	432	C:100.0%[S:99.1%,D:0.9%],F:0.0%,M:0.0%,n:432	100
GCF_004216655.1_ASM421665v1	432	428	4	0	0	432	C:100.0%[S:99.1%,D:0.9%],F:0.0%,M:0.0%,n:432	100
GCF_004217385.1_ASM421738v1	432	428	4	0	0	432	C:100.0%[S:99.1%,D:0.9%],F:0.0%,M:0.0%,n:432	100
GCF_004362695.1_ASM436269v1	431	429	2	0	1	432	C:99.8%[S:99.3%,D:0.5%],F:0.0%,M:0.2%,n:432	99.77
GCF_008041915.1_ASM804191v1	432	431	1	0	0	432	C:100.0%[S:99.8%,D:0.2%],F:0.0%,M:0.0%,n:432	100
GCF_009647635.1_ASM964763v1	431	429	2	1	0	432	C:99.8%[S:99.3%,D:0.5%],F:0.2%,M:0.0%,n:432	99.77
GCF_013327855.1_ASM1332785v1	431	430	1	0	1	432	C:99.7%[S:99.5%,D:0.2%],F:0.0%,M:0.3%,n:432	99.77
GCF_014138285.1_ASM1413828v1	431	426	5	0	1	432	C:99.8%[S:98.6%,D:1.2%],F:0.0%,M:0.2%,n:432	99.77
GCF_014189505.1_ASM1418950v1	426	423	3	5	1	432	C:98.6%[S:97.9%,D:0.7%],F:1.2%,M:0.2%,n:432	98.61
GCF_014192255.1_ASM1419225v1	432	430	2	0	0	432	C:100.0%[S:99.5%,D:0.5%],F:0.0%,M:0.0%,n:432	100
GCF_017833775.1_ASM1783377v1	432	431	1	0	0	432	C:100.0%[S:99.8%,D:0.2%],F:0.0%,M:0.0%,n:432	100
GCF_900104165.1_IMG-taxon_2690315616_annotated_assembly	432	431	1	0	0	432	C:100.0%[S:99.8%,D:0.2%],F:0.0%,M:0.0%,n:432	100
GCF_900104355.1_IMG-taxon_2687453676_annotated_assembly	431	428	3	1	0	432	C:99.8%[S:99.1%,D:0.7%],F:0.2%,M:0.0%,n:432	99.77
GCF_900113985.1_IMG-taxon_2639762575_annotated_assembly	432	431	1	0	0	432	C:100.0%[S:99.8%,D:0.2%],F:0.0%,M:0.0%,n:432	100

## Sheet: Table S6
Table S6 Statistics of Core pan gene and Gene family in 29 bacteria
Assembly_ID	Species_name	multiple_copy_gene_family	multiple_copy_orthologs	other_orthologs	unclustered_genes	Genes_number	Genes_in_families	Family_number	Unique_families	Unique_families_genes (unique.paralogs)	Common_families	Common_families_genes	Single_copy	Single_copy_genes	Average_genes_per_family
ASM1332785v1	Phyllobacterium_pellucidum_BT25	17	42	3383	99	4413	4314	4227	5	10	982	1007	879	879	1.021
ASM1413828v1	Phyllobacterium_myrsinacearum_AN3	25	66	4242	374	5581	5207	5026	7	20	982	1023	879	879	1.036
ASM1413833v1	Phyllobacterium_sp._P30BS_XVII	18	49	3841	136	4909	4773	4650	2	4	982	1013	879	879	1.026
ASM1418950v1	Phyllobacterium_sp._628	17	44	3645	234	4810	4576	4447	4	8	982	1009	879	879	1.029
ASM1419209v1	Phyllobacterium_trifolii_CECT_7015	31	74	4568	778	6351	5573	5217	25	52	982	1025	879	879	1.068
ASM1419225v1	Phyllobacterium_endophyticum_CECT_7949	18	43	4111	7	5040	5033	4907	0	0	982	1007	879	879	1.026
ASM1783377v1	Phyllobacterium_sp._586	19	48	3825	212	4968	4756	4600	2	4	982	1011	879	879	1.034
ASM276346v1	Phyllobacterium_zundukense_Tri_38	27	63	4613	30	5589	5559	5368	2	4	982	1018	879	879	1.036
ASM276411v1	Phyllobacterium_zundukense_Tri_48;RCAM_03910	29	68	4795	25	5767	5742	5520	0	0	982	1021	879	879	1.04
ASM298049v1	Phyllobacterium_phragmitis_1N_3	17	40	3401	809	5225	4416	4125	44	96	982	1005	879	879	1.071
ASM301093v1	Phyllobacterium_endophyticum_PEPV15	18	43	4152	7	5081	5074	4949	0	0	982	1007	879	879	1.025
ASM301095v1	Phyllobacterium_brassicacearum_STM_196	26	62	4502	17	5468	5451	5285	4	8	982	1018	879	879	1.031
ASM301096v1	Phyllobacterium_sophorae_CCBAU_03422	30	72	4375	500	5882	5382	5075	22	56	982	1024	879	879	1.06
ASM318223v1	Phyllobacterium_myrsinacearum_IAM_13584	24	62	4182	1	5126	5125	4997	1	2	982	1020	879	879	1.026
ASM321723v1	Phyllobacterium_leguminum_ORS_1419	10	21	2141	395	3482	3087	2986	13	46	982	993	879	879	1.034
ASM333504v1	Phyllobacterium_salinisoli_LLAN61	19	41	3225	467	4683	4216	4028	23	71	982	1004	879	879	1.047
ASM333757v1	Phyllobacterium_bourgognense_31_25a	22	55	4110	248	5300	5052	4838	4	8	982	1015	879	879	1.044
ASM335011v1	Phyllobacterium_myrsinacearum_HAMBI_1992	23	60	4183	3	5125	5122	4997	0	0	982	1019	879	879	1.025
ASM421665v1	Phyllobacterium_myrsinacearum_DSM_5893	24	61	4184	155	5290	5135	4989	5	11	982	1019	879	879	1.029
ASM421738v1	Phyllobacterium_myrsinacearum_DSM_5892	24	62	4190	6	5137	5131	5000	0	0	982	1020	879	879	1.026
ASM436269v1	Phyllobacterium_brassicacearum_29_15	26	62	4482	6	5429	5423	5274	0	0	982	1018	879	879	1.028
ASM68600v1	Phyllobacterium_sp._UNC302MFCol5.2	18	43	3393	97	4414	4317	4226	1	2	982	1007	879	879	1.022
ASM804191v1	Phyllobacterium_endophyticum_mTS5	16	42	3794	278	5015	4737	4578	11	22	982	1008	879	879	1.035
ASM964763v1	Phyllobacterium_sp._SYP_B3895	16	38	3235	135	4293	4158	4081	3	6	982	1004	879	879	1.019
IMG575	Phyllobacterium_sp._CL33Tsu	19	45	3396	78	4398	4320	4236	0	0	982	1008	879	879	1.02
IMG616	Phyllobacterium_sp._YR620	18	43	3333	82	4339	4257	4183	1	2	982	1007	879	879	1.018
IMG676	Phyllobacterium_sp._OV277	23	58	3944	134	5022	4888	4754	3	7	982	1017	879	879	1.028
Candidatus Phyllobacterium endobacteria living in	Phyllobacterium_sp._v1	42	91	1761	1786	4542	2756	2637	11	25	982	1031	879	879	1.045
YR531	Phyllobacterium_sp._YR531	17	39	3421	390	4735	4345	4238	3	6	982	1004	879	879	1.025

## Sheet: Table S7
Table S7 a. Multicopy genes and Gene family and annotation information in the endobacteria
gene_id	cluster	Query_Length	NR_Accession	NR_Description	SwissProt_Accession	SwissProt_Description	SwissProt_Gene_Name	SwissProt_Organism	COG_ID	COG_Class	COG_Annotation	KEGG_KO_ID	KEGG_KO_Name	KEGG_KO_Definition	KEGG_Pathway_ID	KEGG_Pathway_Name	KEGG_Hierarchy2	KEGG_Hierarchy1	BP_GO_term	CC_GO_term	MF_GO_term
orf00538	Cluster140	37	SDO39537.1	Apolipoprotein N-acyltransferase [Phyllobacterium sp. OV277]	Q98BJ6|LNT_RHILO	Apolipoprotein N-acyltransferase	lnt	Mesorhizobium japonicum (strain LMG 29417 / CECT 9101 / MAFF 303099)	--	--	--	--	--	--	--	--	--	--	GO:0006807(nitrogen compound metabolic process);GO:0042158(lipoprotein biosynthetic process)	GO:0005886(plasma membrane);GO:0016020(membrane);GO:0016021(integral component of membrane)	GO:0016410(N-acyltransferase activity);GO:0016740(transferase activity);GO:0016746(transferase activity, transferring acyl groups);GO:0016787(hydrolase activity);GO:0016810(hydrolase activity, acting on carbon-nitrogen (but not peptide) bonds)
orf02434	Cluster147	479	SDP77794.1	Signal transduction histidine kinase [Phyllobacterium sp. YR620]	P58356|TORS_ECO57	Sensor protein TorS	torS	Escherichia coli O157:H7	COG0591|COG0784|COG2205	E|T|T	Na+/proline symporter|CheY chemotaxis protein or a CheY-like REC (receiver) domain|K+-sensing histidine kinase KdpD	--	--	--	--	--	--	--	GO:0000160(phosphorelay signal transduction system);GO:0007165(signal transduction);GO:0016310(phosphorylation);GO:0055085(transmembrane transport)	GO:0016020(membrane);GO:0016021(integral component of membrane)	GO:0005215(transporter activity);GO:0016301(kinase activity);GO:0016772(transferase activity, transferring phosphorus-containing groups)
orf02435	Cluster147	379	SDP77794.1	Signal transduction histidine kinase [Phyllobacterium sp. YR620]	--	--	--	--	COG0591|COG0784|COG2205	E|T|T	Na+/proline symporter|CheY chemotaxis protein or a CheY-like REC (receiver) domain|K+-sensing histidine kinase KdpD	--	--	--	--	--	--	--	GO:0000160(phosphorelay signal transduction system);GO:0007165(signal transduction);GO:0016310(phosphorylation);GO:0055085(transmembrane transport)	GO:0016020(membrane);GO:0016021(integral component of membrane)	GO:0005215(transporter activity);GO:0016301(kinase activity);GO:0016772(transferase activity, transferring phosphorus-containing groups)
orf04491	Cluster188	132	SDN83689.1	hypothetical protein SAMN05443582_101267 [Phyllobacterium sp. OV277]	--	--	--	--	--	--	--	--	--	--	--	--	--	--	--	--	--
orf03635	Cluster189	118	WP_020174724.1	hypothetical protein [Methyloferula stellata]	--	--	--	--	--	--	--	--	--	--	--	--	--	--	--	--	--
orf04108	Cluster189	105	SDP56487.1	Protein of unknown function [Phyllobacterium sp. OV277]	--	--	--	--	--	--	--	--	--	--	--	--	--	--	--	--	--
orf02725	Cluster191	514	SDO81124.1	TIGR02302 family protein [Phyllobacterium sp. OV277]	--	--	--	--	COG4477	D	Septation ring formation regulator EzrA	--	--	--	--	--	--	--	--	--	--
orf02726	Cluster191	305	EJM99263.1	TIGR02302 family protein [Phyllobacterium sp. YR531]	--	--	--	--	COG4477	D	Septation ring formation regulator EzrA	--	--	--	--	--	--	--	--	--	--
orf00152	Cluster196	146	WP_047631239.1	NADPH-dependent oxidoreductase [Rhizobium tropici]	Q9USJ6|FMNR_SCHPO	NAD(P)H-dependent FMN reductase C4B3.06c	SPCC4B3.06c	Schizosaccharomyces pombe (strain 972 / ATCC 24843)	COG0431	C	NAD(P)H-dependent FMN reductase	--	--	--	--	--	--	--	None	None	GO:0016491(oxidoreductase activity)
orf00495	Cluster196	90	SDP59236.1	NAD(P)H-dependent FMN reductase [Phyllobacterium sp. OV277]	--	--	--	--	COG0431	C	NAD(P)H-dependent FMN reductase	--	--	--	--	--	--	--	None	None	GO:0016491(oxidoreductase activity)
orf00905	Cluster2	372	SDP64591.1	Porin subfamily protein [Phyllobacterium sp. OV277]	P0DI95|OMP2B_BRUSU	Porin Omp2b	omp2b	Brucella suis biovar 1 (strain 1330)	COG3203	M	Outer membrane protein (porin)	--	--	--	--	--	--	--	--	--	--
orf01246	Cluster2	355	SDN94535.1	Porin subfamily protein [Phyllobacterium sp. OV277]	B0CKW5|OMP2B_BRUSI	Porin Omp2b	omp2b	Brucella suis (strain ATCC 23445 / NCTC 10510)	COG3203	M	Outer membrane protein (porin)	--	--	--	--	--	--	--	--	--	--
orf01796	Cluster2	299	SDP64591.1	Porin subfamily protein [Phyllobacterium sp. OV277]	P0DI96|OMP2B_BRUSS	Porin Omp2b	omp2b	Brucella suis	COG3203	M	Outer membrane protein (porin)	--	--	--	--	--	--	--	--	--	--
orf01987	Cluster203	149	SDN98788.1	transcriptional regulator, BadM/Rrf2 family [Phyllobacterium sp. OV277]	O68025|Y2142_RHOCB	Putative HTH-type transcriptional regulator rrf2-like	RCAP_rcc02142	Rhodobacter capsulatus (strain ATCC BAA-309 / NBRC 16581 / SB1003)	COG1959	K	DNA-binding transcriptional regulator, IscR family	--	--	--	--	--	--	--	--	--	--
orf04001	Cluster203	142	WP_024310459.1	MULTISPECIES: Rrf2 family transcriptional regulator [Sphingomonas]	O68025|Y2142_RHOCB	Putative HTH-type transcriptional regulator rrf2-like	RCAP_rcc02142	Rhodobacter capsulatus (strain ATCC BAA-309 / NBRC 16581 / SB1003)	COG1959	K	DNA-binding transcriptional regulator, IscR family	--	--	--	--	--	--	--	--	--	--
orf01680	Cluster204	126	SDP04398.1	Uncharacterized membrane protein [Phyllobacterium sp. OV277]	--	--	--	--	COG5436	S	Uncharacterized membrane protein	--	--	--	--	--	--	--	None	GO:0016020(membrane);GO:0016021(integral component of membrane)	None
orf04519	Cluster204	172	WP_062438164.1	MULTISPECIES: hypothetical protein [Rhizobium]	--	--	--	--	COG5436	S	Uncharacterized membrane protein	--	--	--	--	--	--	--	None	GO:0016020(membrane);GO:0016021(integral component of membrane)	None
orf01640	Cluster210	69	SDN86038.1	molybdenum cofactor synthesis domain-containing protein [Phyllobacterium sp. OV277]	--	--	--	--	COG1058	R	Predicted nucleotide-utilizing enzyme related to molybdopterin-biosynthesis enzyme MoeA	--	--	--	--	--	--	--	--	--	--
orf01641	Cluster210	59	WP_068881422.1	molybdenum cofactor biosynthesis protein [Paramesorhizobium deserti]	--	--	--	--	COG1058	R	Predicted nucleotide-utilizing enzyme related to molybdopterin-biosynthesis enzyme MoeA	--	--	--	--	--	--	--	--	--	--
orf02593	Cluster218	150	WP_066639096.1	dehydrogenase [Bordetella sp. H567]	--	--	--	--	COG2133	G	Glucose/arabinose dehydrogenase, beta-propeller fold	--	--	--	--	--	--	--	--	--	--
orf02594	Cluster218	57	WP_022688596.1	glucose sorbosone dehydrogenase [Sphingomonas-like bacterium B12]	--	--	--	--	COG2133	G	Glucose/arabinose dehydrogenase, beta-propeller fold	--	--	--	--	--	--	--	--	--	--
orf02336	Cluster227	93	SDO39843.1	tRNA threonylcarbamoyl adenosine modification protein YeaZ [Phyllobacterium sp. OV277]	P76256|TSAB_ECOLI	tRNA threonylcarbamoyladenosine biosynthesis protein TsaB	tsaB	Escherichia coli (strain K12)	COG1214	J	tRNA A37 threonylcarbamoyladenosine modification protein TsaB	--	--	--	--	--	--	--	GO:0002949(tRNA threonylcarbamoyladenosine modification)	None	None
orf02337	Cluster227	91	SDO39843.1	tRNA threonylcarbamoyl adenosine modification protein YeaZ [Phyllobacterium sp. OV277]	--	--	--	--	COG1214	J	tRNA A37 threonylcarbamoyladenosine modification protein TsaB	--	--	--	--	--	--	--	GO:0002949(tRNA threonylcarbamoyladenosine modification)	None	None
orf03464	Cluster231	89	SDO75104.1	Uncharacterized conserved protein, UPF0335 family [Phyllobacterium sp. OV277]	Q8U9H0|Y3758_AGRFC	UPF0335 protein Atu3758	Atu3758	Agrobacterium fabrum (strain C58 / ATCC 33970)	COG3750	S	Uncharacterized conserved protein, UPF0335 family	--	--	--	--	--	--	--	--	--	--
orf03950	Cluster231	97	WP_035263740.1	MULTISPECIES: DUF2312 domain-containing protein [Agrobacterium]	B0ULP6|Y5200_METS4	UPF0335 protein M446_5200	M446_5200	Methylobacterium sp. (strain 4-46)	COG3750	S	Uncharacterized conserved protein, UPF0335 family	--	--	--	--	--	--	--	--	--	--
orf01859	Cluster3	815	SDP74414.1	dimethylglycine dehydrogenase [Phyllobacterium sp. OV277]	Q9DBT9|M2GD_MOUSE	Dimethylglycine dehydrogenase, mitochondrial	Dmgdh	Mus musculus	COG0404|COG0665	E|E	Glycine cleavage system T protein (aminomethyltransferase)|Glycine/D-amino acid oxidase (deaminating)	K00315	DMGDH	dimethylglycine dehydrogenase [EC:1.5.8.4]	ko00260	Glycine, serine and threonine metabolism	Amino acid metabolism	Metabolism	GO:0032259(methylation);GO:0055114(oxidation-reduction process)	None	GO:0008168(methyltransferase activity);GO:0016491(oxidoreductase activity);GO:0016740(transferase activity)
orf01477	Cluster153	417	SDO16810.1	glutamate synthase (NADH) large subunit [Phyllobacterium sp. OV277]	P55037|GLTB_SYNY3	Ferredoxin-dependent glutamate synthase 1	gltB	Synechocystis sp. (strain PCC 6803 / Kazusa)	COG0067|COG0069|COG0070	E|E|E	Glutamate synthase domain 1|Glutamate synthase domain 2|Glutamate synthase domain 3	K00265	gltB	glutamate synthase (NADPH) large chain [EC:1.4.1.13]	ko00250|ko00910	Alanine, aspartate and glutamate metabolism|Nitrogen metabolism	Amino acid metabolism|Energy metabolism	Metabolism|Metabolism	GO:0006537(glutamate biosynthetic process);GO:0006807(nitrogen compound metabolic process);GO:0008152(metabolic process);GO:0055114(oxidation-reduction process)	None	GO:0003824(catalytic activity);GO:0015930(glutamate synthase activity);GO:0016491(oxidoreductase activity);GO:0016638(oxidoreductase activity, acting on the CH-NH2 group of donors)
orf01478	Cluster153	336	SDO16810.1	glutamate synthase (NADH) large subunit [Phyllobacterium sp. OV277]	P55037|GLTB_SYNY3	Ferredoxin-dependent glutamate synthase 1	gltB	Synechocystis sp. (strain PCC 6803 / Kazusa)	COG0067|COG0069|COG0070	E|E|E	Glutamate synthase domain 1|Glutamate synthase domain 2|Glutamate synthase domain 3	K00265	gltB	glutamate synthase (NADPH) large chain [EC:1.4.1.13]	ko00250|ko00910	Alanine, aspartate and glutamate metabolism|Nitrogen metabolism	Amino acid metabolism|Energy metabolism	Metabolism|Metabolism	GO:0006537(glutamate biosynthetic process);GO:0006807(nitrogen compound metabolic process);GO:0008152(metabolic process);GO:0055114(oxidation-reduction process)	None	GO:0003824(catalytic activity);GO:0015930(glutamate synthase activity);GO:0016491(oxidoreductase activity);GO:0016638(oxidoreductase activity, acting on the CH-NH2 group of donors)
orf01480	Cluster153	435	SDO16810.1	glutamate synthase (NADH) large subunit [Phyllobacterium sp. OV277]	P96218|GLTB_MYCTU	Glutamate synthase [NADPH] large chain	gltB	Mycobacterium tuberculosis (strain ATCC 25618 / H37Rv)	COG0067|COG0069|COG0070	E|E|E	Glutamate synthase domain 1|Glutamate synthase domain 2|Glutamate synthase domain 3	K00265	gltB	glutamate synthase (NADPH) large chain [EC:1.4.1.13]	ko00250|ko00910	Alanine, aspartate and glutamate metabolism|Nitrogen metabolism	Amino acid metabolism|Energy metabolism	Metabolism|Metabolism	GO:0006537(glutamate biosynthetic process);GO:0006807(nitrogen compound metabolic process);GO:0008152(metabolic process);GO:0055114(oxidation-reduction process)	None	GO:0003824(catalytic activity);GO:0015930(glutamate synthase activity);GO:0016491(oxidoreductase activity);GO:0016638(oxidoreductase activity, acting on the CH-NH2 group of donors)
orf02122	Cluster28	436	SDO54087.1	beta-alanine--pyruvate transaminase [Phyllobacterium sp. OV277]	Q9I700|BAUA_PSEAE	Beta-alanine--pyruvate aminotransferase	bauA	Pseudomonas aeruginosa (strain ATCC 15692 / DSM 22644 / CIP 104116 / JCM 14847 / LMG 12228 / 1C / PRS 101 / PAO1)	COG0161	H	Adenosylmethionine-8-amino-7-oxononanoate aminotransferase	K00822	E2.6.1.18	beta-alanine--pyruvate transaminase [EC:2.6.1.18]	ko00280|ko00410|ko00640	Valine, leucine and isoleucine degradation|beta-Alanine metabolism|Propanoate metabolism	Amino acid metabolism|Metabolism of other amino acids|Carbohydrate metabolism	Metabolism|Metabolism|Metabolism	None	None	GO:0003824(catalytic activity);GO:0008483(transaminase activity);GO:0016740(transferase activity);GO:0030170(pyridoxal phosphate binding)
orf03445	Cluster28	341	SDP51886.1	beta-alanine--pyruvate transaminase [Phyllobacterium sp. OV277]	Q9I700|BAUA_PSEAE	Beta-alanine--pyruvate aminotransferase	bauA	Pseudomonas aeruginosa (strain ATCC 15692 / DSM 22644 / CIP 104116 / JCM 14847 / LMG 12228 / 1C / PRS 101 / PAO1)	COG0161	H	Adenosylmethionine-8-amino-7-oxononanoate aminotransferase	K00822	E2.6.1.18	beta-alanine--pyruvate transaminase [EC:2.6.1.18]	ko00280|ko00410|ko00640	Valine, leucine and isoleucine degradation|beta-Alanine metabolism|Propanoate metabolism	Amino acid metabolism|Metabolism of other amino acids|Carbohydrate metabolism	Metabolism|Metabolism|Metabolism	--	--	--
orf02716	Cluster182	442	WP_002714181.1	polyhydroxyalkanoate depolymerase intracellular [Afipia clevelandensis]	--	--	--	--	COG4553	I	Poly-beta-hydroxyalkanoate depolymerase	K05973	phaZ	poly(3-hydroxybutyrate) depolymerase [EC:3.1.1.75]	ko00650	Butanoate metabolism	Carbohydrate metabolism	Metabolism	--	--	--
orf02773	Cluster182	425	SDO58318.1	poly(3-hydroxybutyrate) depolymerase [Phyllobacterium sp. OV277]	--	--	--	--	COG4553	I	Poly-beta-hydroxyalkanoate depolymerase	K05973	phaZ	poly(3-hydroxybutyrate) depolymerase [EC:3.1.1.75]	ko00650	Butanoate metabolism	Carbohydrate metabolism	Metabolism	--	--	--
orf00652	Cluster221	195	SDN91170.1	isocitrate dehydrogenase (NADP) [Phyllobacterium sp. OV277]	P50215|IDH_SPHYA	Isocitrate dehydrogenase [NADP]	icd	Sphingobium yanoikuyae	COG0538	C	Isocitrate dehydrogenase	K00031	IDH1, IDH2, icd	isocitrate dehydrogenase [EC:1.1.1.42]	ko00020|ko00480|ko00720|ko04146	Citrate cycle (TCA cycle)|Glutathione metabolism|Carbon fixation pathways in prokaryotes|Peroxisome	Carbohydrate metabolism|Metabolism of other amino acids|Energy metabolism|Transport and catabolism	Metabolism|Metabolism|Metabolism|Cellular Processes	GO:0006099(tricarboxylic acid cycle);GO:0006102(isocitrate metabolic process);GO:0055114(oxidation-reduction process)	None	GO:0000287(magnesium ion binding);GO:0004450(isocitrate dehydrogenase (NADP+) activity);GO:0016491(oxidoreductase activity);GO:0016616(oxidoreductase activity, acting on the CH-OH group of donors, NAD or NADP as acceptor);GO:0046872(metal ion binding);GO:0051287(NAD binding)
orf00653	Cluster221	122	WP_008129112.1	isocitrate dehydrogenase [Phyllobacterium sp. YR531]	P65098|IDH_MYCBO	Isocitrate dehydrogenase [NADP]	icd	Mycobacterium bovis (strain ATCC BAA-935 / AF2122/97)	COG0538	C	Isocitrate dehydrogenase	K00031	IDH1, IDH2, icd	isocitrate dehydrogenase [EC:1.1.1.42]	ko00020|ko00480|ko00720|ko04146	Citrate cycle (TCA cycle)|Glutathione metabolism|Carbon fixation pathways in prokaryotes|Peroxisome	Carbohydrate metabolism|Metabolism of other amino acids|Energy metabolism|Transport and catabolism	Metabolism|Metabolism|Metabolism|Cellular Processes	GO:0006099(tricarboxylic acid cycle);GO:0006102(isocitrate metabolic process);GO:0055114(oxidation-reduction process)	None	GO:0000287(magnesium ion binding);GO:0004450(isocitrate dehydrogenase (NADP+) activity);GO:0016491(oxidoreductase activity);GO:0016616(oxidoreductase activity, acting on the CH-OH group of donors, NAD or NADP as acceptor);GO:0046872(metal ion binding);GO:0051287(NAD binding)
orf02071	Cluster225	307	SDO01579.1	cell division protein FtsZ [Phyllobacterium sp. OV277]	O30992|FTSZ_RHIRD	Cell division protein FtsZ	ftsZ	Rhizobium radiobacter	COG0206	D	Cell division GTPase FtsZ	K03531	ftsZ	cell division protein FtsZ	ko04112	Cell cycle - Caulobacter	Cell growth and death	Cellular Processes	GO:0000910(cytokinesis);GO:0007049(cell cycle);GO:0043093(FtsZ-dependent cytokinesis);GO:0051258(protein polymerization);GO:0051301(cell division)	GO:0005737(cytoplasm);GO:0032153(cell division site)	GO:0000166(nucleotide binding);GO:0003924(GTPase activity);GO:0005525(GTP binding)
orf02072	Cluster225	264	SDO01579.1	cell division protein FtsZ [Phyllobacterium sp. OV277]	P30327|FTSZ1_RHIME	Cell division protein FtsZ 1	ftsZ1	Rhizobium meliloti (strain 1021)	COG0206	D	Cell division GTPase FtsZ	K03531	ftsZ	cell division protein FtsZ	ko04112	Cell cycle - Caulobacter	Cell growth and death	Cellular Processes	GO:0000910(cytokinesis);GO:0007049(cell cycle);GO:0043093(FtsZ-dependent cytokinesis);GO:0051258(protein polymerization);GO:0051301(cell division)	GO:0005737(cytoplasm);GO:0032153(cell division site)	GO:0000166(nucleotide binding);GO:0003924(GTPase activity);GO:0005525(GTP binding)
orf00342	Cluster1	1008	SDN76229.1	multidrug efflux pump [Phyllobacterium sp. OV277]	Q57124|Y895_HAEIN	Uncharacterized transporter HI_0895	HI_0895	Haemophilus influenzae (strain ATCC 51907 / DSM 11121 / KW20 / Rd)	COG0841	V	Multidrug efflux pump subunit AcrB	K18138	acrB, mexB, adeJ, smeE, mtrD, cmeB	multidrug efflux pump	ko01501|ko01503	beta-Lactam resistance|Cationic antimicrobial peptide (CAMP) resistance	Drug resistance: Antimicrobial|Drug resistance: Antimicrobial	Human Diseases|Human Diseases	GO:0006810(transport)	GO:0016020(membrane);GO:0016021(integral component of membrane)	GO:0005215(transporter activity)
orf01211	Cluster1	1047	SDP91933.1	multidrug efflux pump [Phyllobacterium sp. OV277]	Q8G2M6|BEPE_BRUSU	Efflux pump membrane transporter BepE	bepE	Brucella suis biovar 1 (strain 1330)	COG0841	V	Multidrug efflux pump subunit AcrB	K18138	acrB, mexB, adeJ, smeE, mtrD, cmeB	multidrug efflux pump	ko01501|ko01503	beta-Lactam resistance|Cationic antimicrobial peptide (CAMP) resistance	Drug resistance: Antimicrobial|Drug resistance: Antimicrobial	Human Diseases|Human Diseases	--	--	--
orf00093	Cluster50	481	SDP14942.1	outer membrane protein [Phyllobacterium sp. OV277]	Q8G0Y6|BEPC_BRUSU	Outer membrane efflux protein BepC	bepC	Brucella suis biovar 1 (strain 1330)	COG1538	M	Outer membrane protein TolC	K12340	tolC	outer membrane protein	ko01501|ko01503|ko02020|ko03070|ko04626|ko05133	beta-Lactam resistance|Cationic antimicrobial peptide (CAMP) resistance|Two-component system|Bacterial secretion system|Plant-pathogen interaction|Pertussis	Drug resistance: Antimicrobial|Drug resistance: Antimicrobial|Signal transduction|Membrane transport|Environmental adaptation|Infectious diseases: Bacterial	Human Diseases|Human Diseases|Environmental Information Processing|Environmental Information Processing|Organismal Systems|Human Diseases	--	--	--
orf04492	Cluster50	407	SDN83717.1	outer membrane protein [Phyllobacterium sp. OV277]	Q8G0Y6|BEPC_BRUSU	Outer membrane efflux protein BepC	bepC	Brucella suis biovar 1 (strain 1330)	COG1538	M	Outer membrane protein TolC	K12340	tolC	outer membrane protein	ko01501|ko01503|ko02020|ko03070|ko04626|ko05133	beta-Lactam resistance|Cationic antimicrobial peptide (CAMP) resistance|Two-component system|Bacterial secretion system|Plant-pathogen interaction|Pertussis	Drug resistance: Antimicrobial|Drug resistance: Antimicrobial|Signal transduction|Membrane transport|Environmental adaptation|Infectious diseases: Bacterial	Human Diseases|Human Diseases|Environmental Information Processing|Environmental Information Processing|Organismal Systems|Human Diseases	GO:0006810(transport)	GO:0019867(outer membrane)	GO:0005215(transporter activity)
orf03221	Cluster183	602	SDO48292.1	GTP-binding protein LepA [Phyllobacterium sp. OV277]	Q98DV1|LEPA_RHILO	Elongation factor 4	lepA	Mesorhizobium japonicum (strain LMG 29417 / CECT 9101 / MAFF 303099)	COG0481	J	Translation elongation factor EF-4, membrane-bound GTPase	K03596	lepA	GTP-binding protein LepA	ko05134	Legionellosis	Infectious diseases: Bacterial	Human Diseases	--	--	--
orf03597	Cluster183	605	WP_028080746.1	elongation factor 4 [Solimonas soli]	Q608M4|LEPA_METCA	Elongation factor 4	lepA	Methylococcus capsulatus (strain ATCC 33009 / NCIMB 11132 / Bath)	COG0481	J	Translation elongation factor EF-4, membrane-bound GTPase	K03596	lepA	GTP-binding protein LepA	ko05134	Legionellosis	Infectious diseases: Bacterial	Human Diseases	--	--	--
orf03094	Cluster223	179	KFN44039.1	hypothetical protein N789_06390 [Arenimonas oryziterrae DSM 21050 = YC6267]	O07834|DAPB1_PSEMX	Dipeptidyl aminopeptidase BI	dapb1	Pseudoxanthomonas mexicana	COG1770	E	Protease II	K01354	ptrB	oligopeptidase B [EC:3.4.21.83]	ko05142|ko05143	Chagas disease (American trypanosomiasis)|African trypanosomiasis	Infectious diseases: Parasitic|Infectious diseases: Parasitic	Human Diseases|Human Diseases	--	--	--
orf03095	Cluster223	487	WP_055780210.1	peptidase [Sphingomonas sp. Leaf357]	O07834|DAPB1_PSEMX	Dipeptidyl aminopeptidase BI	dapb1	Pseudoxanthomonas mexicana	COG1770	E	Protease II	K01354	ptrB	oligopeptidase B [EC:3.4.21.83]	ko05142|ko05143	Chagas disease (American trypanosomiasis)|African trypanosomiasis	Infectious diseases: Parasitic|Infectious diseases: Parasitic	Human Diseases|Human Diseases	GO:0006508(proteolysis)	None	GO:0004252(serine-type endopeptidase activity)
orf03333	Cluster99	69	SDP46113.1	glycerol-3-phosphate dehydrogenase [Phyllobacterium sp. OV277]	P74257|GLPD_SYNY3	Glycerol-3-phosphate dehydrogenase	glpD	Synechocystis sp. (strain PCC 6803 / Kazusa)	COG0578	C	Glycerol-3-phosphate dehydrogenase	K00111	glpA, glpD	glycerol-3-phosphate dehydrogenase [EC:1.1.5.3]	ko00564	Glycerophospholipid metabolism	Lipid metabolism	Metabolism	GO:0006072(glycerol-3-phosphate metabolic process);GO:0055114(oxidation-reduction process)	GO:0009331(glycerol-3-phosphate dehydrogenase complex)	GO:0004368(glycerol-3-phosphate dehydrogenase (quinone) activity);GO:0016491(oxidoreductase activity)
orf03916	Cluster99	48	WP_036814063.1	glycerol-3-phosphate dehydrogenase [Phyllobacterium sp. UNC302MFCol5.2]	O83004|GLPD_PSETO	Glycerol-3-phosphate dehydrogenase	glpD	Pseudomonas tolaasii	COG0578	C	Glycerol-3-phosphate dehydrogenase	K00111	glpA, glpD	glycerol-3-phosphate dehydrogenase [EC:1.1.5.3]	ko00564	Glycerophospholipid metabolism	Lipid metabolism	Metabolism	--	--	--
orf03993	Cluster10	362	SDP25454.1	carbohydrate ABC transporter ATP-binding protein, CUT1 family [Phyllobacterium sp. OV277]	Q01937|LACK_RHIRD	Lactose transport ATP-binding protein LacK	lacK	Rhizobium radiobacter	COG3842	E	ABC-type Fe3+/spermidine/putrescine transport systems, ATPase components	K10191	lacK	lactose/L-arabinose transport system ATP-binding protein	ko02010	ABC transporters	Membrane transport	Environmental Information Processing	GO:0006810(transport);GO:0008643(carbohydrate transport)	GO:0043190(ATP-binding cassette (ABC) transporter complex)	GO:0000166(nucleotide binding);GO:0005215(transporter activity);GO:0005524(ATP binding);GO:0016887(ATPase activity);GO:0042626(ATPase activity, coupled to transmembrane movement of substances)
orf03172	Cluster10	342	WP_062444894.1	MULTISPECIES: ABC transporter ATP-binding protein [Rhizobium]	P54933|SMOK_RHOSH	ATP-binding transport protein SmoK	smoK	Rhodobacter sphaeroides	COG3842	E	ABC-type Fe3+/spermidine/putrescine transport systems, ATPase components	K10111	malK, mtlK, thuK	multiple sugar transport system ATP-binding protein [EC:3.6.3.-]	ko02010	ABC transporters	Membrane transport	Environmental Information Processing	GO:0006810(transport)	GO:0043190(ATP-binding cassette (ABC) transporter complex)	GO:0000166(nucleotide binding);GO:0005215(transporter activity);GO:0016887(ATPase activity);GO:0042626(ATPase activity, coupled to transmembrane movement of substances)
orf01860	Cluster3	794	SDP74393.1	4-methylaminobutanoate oxidase (formaldehyde-forming) [Phyllobacterium sp. OV277]	Q8GAI3|MABO1_PAENI	4-methylaminobutanoate oxidase (formaldehyde-forming)	abo	Paenarthrobacter nicotinovorans	COG0404|COG0665	E|E	Glycine cleavage system T protein (aminomethyltransferase)|Glycine/D-amino acid oxidase (deaminating)	K19191	mabO	4-methylaminobutanoate oxidase (formaldehyde-forming) [EC:1.5.3.19]	ko00760	Nicotinate and nicotinamide metabolism	Metabolism of cofactors and vitamins	Metabolism	--	--	--
orf01925	Cluster3	813	SDO67104.1	4-methylaminobutanoate oxidase (formaldehyde-forming) [Phyllobacterium sp. OV277]	Q99LB7|SARDH_MOUSE	Sarcosine dehydrogenase, mitochondrial	Sardh	Mus musculus	COG0404|COG0665	E|E	Glycine cleavage system T protein (aminomethyltransferase)|Glycine/D-amino acid oxidase (deaminating)	K19191	mabO	4-methylaminobutanoate oxidase (formaldehyde-forming) [EC:1.5.3.19]	ko00760	Nicotinate and nicotinamide metabolism	Metabolism of cofactors and vitamins	Metabolism	GO:0032259(methylation);GO:0055114(oxidation-reduction process)	None	GO:0008168(methyltransferase activity);GO:0016491(oxidoreductase activity);GO:0016740(transferase activity)
orf01450	Cluster1	343	SDP01671.1	multidrug efflux pump [Phyllobacterium sp. OV277]	Q9KJC2|ARPB_PSEPU	Antibiotic efflux pump membrane transporter ArpB	arpB	Pseudomonas putida	COG0841	V	Multidrug efflux pump subunit AcrB	K18902	bpeF	multidrug efflux pump	None	None	None	None	GO:0006810(transport)	GO:0016020(membrane);GO:0016021(integral component of membrane)	GO:0005215(transporter activity)
orf01204	Cluster11	804	SDP91854.1	DNA translocase FtsK [Phyllobacterium sp. OV277]	Q8FYI0|FTSK_BRUSU	DNA translocase FtsK	ftsK	Brucella suis biovar 1 (strain 1330)	COG1674	D	DNA segregation ATPase FtsK/SpoIIIE and related proteins	K03466	ftsK, spoIIIE	DNA segregation ATPase FtsK/SpoIIIE, S-DNA-T family	None	None	None	None	None	None	GO:0000166(nucleotide binding);GO:0003677(DNA binding);GO:0005524(ATP binding)
orf02504	Cluster11	858	SDO66083.1	DNA translocase FtsK [Phyllobacterium sp. OV277]	Q8FYI0|FTSK_BRUSU	DNA translocase FtsK	ftsK	Brucella suis biovar 1 (strain 1330)	COG1674	D	DNA segregation ATPase FtsK/SpoIIIE and related proteins	K03466	ftsK, spoIIIE	DNA segregation ATPase FtsK/SpoIIIE, S-DNA-T family	None	None	None	None	--	--	--
orf00539	Cluster140	40	SDO39537.1	Apolipoprotein N-acyltransferase [Phyllobacterium sp. OV277]	Q8YEA6|LNT_BRUME	Apolipoprotein N-acyltransferase	lnt	Brucella melitensis biotype 1 (strain 16M / ATCC 23456 / NCTC 10094)	COG0815	M	Apolipoprotein N-acyltransferase	K03820	lnt	apolipoprotein N-acyltransferase [EC:2.3.1.269]	None	None	None	None	GO:0006807(nitrogen compound metabolic process);GO:0042158(lipoprotein biosynthetic process)	GO:0005886(plasma membrane);GO:0016020(membrane);GO:0016021(integral component of membrane)	GO:0016410(N-acyltransferase activity);GO:0016740(transferase activity);GO:0016746(transferase activity, transferring acyl groups);GO:0016787(hydrolase activity);GO:0016810(hydrolase activity, acting on carbon-nitrogen (but not peptide) bonds)
orf00540	Cluster140	51	SDO39537.1	Apolipoprotein N-acyltransferase [Phyllobacterium sp. OV277]	P58377|LNT_RHIME	Apolipoprotein N-acyltransferase	lnt	Rhizobium meliloti (strain 1021)	COG0815	M	Apolipoprotein N-acyltransferase	K03820	lnt	apolipoprotein N-acyltransferase [EC:2.3.1.269]	None	None	None	None	GO:0006807(nitrogen compound metabolic process);GO:0042158(lipoprotein biosynthetic process)	GO:0005886(plasma membrane);GO:0016020(membrane);GO:0016021(integral component of membrane)	GO:0016410(N-acyltransferase activity);GO:0016740(transferase activity);GO:0016746(transferase activity, transferring acyl groups);GO:0016787(hydrolase activity);GO:0016810(hydrolase activity, acting on carbon-nitrogen (but not peptide) bonds)
orf03359	Cluster155	55	ACA71424.1	AFG1-family ATPase [Pseudomonas putida W619]	P64613|ZAPE_ECO57	Cell division protein ZapE	zapE	Escherichia coli O157:H7	COG1485	R	Predicted ATPase	K06916	zapE	cell division protein ZapE	None	None	None	None	GO:0007049(cell cycle);GO:0051301(cell division)	GO:0005737(cytoplasm)	GO:0000166(nucleotide binding);GO:0005524(ATP binding);GO:0016787(hydrolase activity);GO:0016887(ATPase activity)
orf03361	Cluster155	43	WP_012722199.1	MULTISPECIES: cell division protein ZapE [Pseudomonas]	P64613|ZAPE_ECO57	Cell division protein ZapE	zapE	Escherichia coli O157:H7	COG1485	R	Predicted ATPase	K06916	zapE	cell division protein ZapE	None	None	None	None	GO:0007049(cell cycle);GO:0051301(cell division)	GO:0005737(cytoplasm)	GO:0000166(nucleotide binding);GO:0005524(ATP binding);GO:0016787(hydrolase activity);GO:0016887(ATPase activity)
orf03362	Cluster155	96	WP_042122953.1	cell division protein ZapE [Pseudomonas japonica]	P64613|ZAPE_ECO57	Cell division protein ZapE	zapE	Escherichia coli O157:H7	COG1485	R	Predicted ATPase	K06916	zapE	cell division protein ZapE	None	None	None	None	GO:0007049(cell cycle);GO:0051301(cell division)	None	GO:0000166(nucleotide binding);GO:0005524(ATP binding);GO:0016787(hydrolase activity);GO:0016887(ATPase activity)
orf00966	Cluster180	534	SDO76625.1	ATP-binding cassette, subfamily B [Phyllobacterium sp. OV277]	Q54BU4|ABCB1_DICDI	ABC transporter B family member 1	abcB1	Dictyostelium discoideum	COG1132	V	ABC-type multidrug transport system, ATPase and permease component	K06147	ABCB-BAC	ATP-binding cassette, subfamily B, bacterial	None	None	None	None	GO:0055085(transmembrane transport)	GO:0016021(integral component of membrane)	GO:0000166(nucleotide binding);GO:0005524(ATP binding);GO:0016887(ATPase activity);GO:0042626(ATPase activity, coupled to transmembrane movement of substances)
orf02524	Cluster180	599	WP_062427988.1	ABC transporter [Rhizobium sp. Root564]	Q9NRK6|ABCBA_HUMAN	ATP-binding cassette sub-family B member 10, mitochondrial	ABCB10	Homo sapiens	COG1132	V	ABC-type multidrug transport system, ATPase and permease component	K06147	ABCB-BAC	ATP-binding cassette, subfamily B, bacterial	None	None	None	None	GO:0006810(transport);GO:0055085(transmembrane transport)	GO:0016020(membrane);GO:0016021(integral component of membrane)	GO:0000166(nucleotide binding);GO:0005524(ATP binding);GO:0016887(ATPase activity);GO:0042626(ATPase activity, coupled to transmembrane movement of substances)
orf04490	Cluster188	143	SDN83689.1	hypothetical protein SAMN05443582_101267 [Phyllobacterium sp. OV277]	--	--	--	--	COG3827	D	Cell pole-organizing protein PopZ	K09991	K09991	uncharacterized protein	None	None	None	None	--	--	--
orf00968	Cluster207	145	SDO76662.1	hypothetical protein SAMN05443582_1021008 [Phyllobacterium sp. OV277]	P71838|Y0785_MYCTU	KsdD-like steroid dehydrogenase Rv0785	Rv0785	Mycobacterium tuberculosis (strain ATCC 25618 / H37Rv)	COG3573	R	Predicted oxidoreductase	K07077	K07077	uncharacterized protein	None	None	None	None	GO:0055114(oxidation-reduction process)	None	GO:0016491(oxidoreductase activity);GO:0016627(oxidoreductase activity, acting on the CH-CH group of donors)
orf00969	Cluster207	129	SDO76662.1	hypothetical protein SAMN05443582_1021008 [Phyllobacterium sp. OV277]	Q7D9A2|Y0809_MYCTO	KsdD-like steroid dehydrogenase MT0809	MT0809	Mycobacterium tuberculosis (strain CDC 1551 / Oshkosh)	COG3573	R	Predicted oxidoreductase	K07077	K07077	uncharacterized protein	None	None	None	None	--	--	--
orf02353	Cluster214	88	SDO60732.1	alkylated DNA repair protein (DNA oxidative demethylase) [Phyllobacterium sp. OV277]	P0CAT7|ALKB_CAUVC	Alpha-ketoglutarate-dependent dioxygenase AlkB homolog	alkB	Caulobacter vibrioides (strain ATCC 19089 / CB15)	COG3145	L	Alkylated DNA repair dioxygenase AlkB	K03919	alkB	DNA oxidative demethylase [EC:1.14.11.33]	None	None	None	None	GO:0006281(DNA repair);GO:0055114(oxidation-reduction process)	None	GO:0016491(oxidoreductase activity)
orf02354	Cluster214	89	SDO60732.1	alkylated DNA repair protein (DNA oxidative demethylase) [Phyllobacterium sp. OV277]	P0CAT7|ALKB_CAUVC	Alpha-ketoglutarate-dependent dioxygenase AlkB homolog	alkB	Caulobacter vibrioides (strain ATCC 19089 / CB15)	COG3145	L	Alkylated DNA repair dioxygenase AlkB	K03919	alkB	DNA oxidative demethylase [EC:1.14.11.33]	None	None	None	None	GO:0006281(DNA repair);GO:0055114(oxidation-reduction process)	None	GO:0016491(oxidoreductase activity)
orf04217	Cluster222	366	SDP18009.1	hypothetical protein SAMN05443582_103618 [Phyllobacterium sp. OV277]	--	--	--	--	COG2373	R	Uncharacterized conserved protein YfaS, alpha-2-macroglobulin family	K06894	K06894	uncharacterized protein	None	None	None	None	--	--	--
orf04219	Cluster222	1305	SDP18009.1	hypothetical protein SAMN05443582_103618 [Phyllobacterium sp. OV277]	Q9PDX7|A2MG_XYLFA	Alpha-2-macroglobulin	XF_1252	Xylella fastidiosa (strain 9a5c)	COG2373	R	Uncharacterized conserved protein YfaS, alpha-2-macroglobulin family	K06894	K06894	uncharacterized protein	None	None	None	None	--	--	--
orf01562	Cluster226	125	SDO61958.1	chromosome segregation ATPase [Phyllobacterium sp. OV277]	P0CAV7|PARA_CAUVC	Chromosome partitioning protein ParA	parA	Caulobacter vibrioides (strain ATCC 19089 / CB15)	COG1192	N	Cellulose biosynthesis protein BcsQ	K03496	parA, soj	chromosome partitioning protein	None	None	None	None	--	--	--
orf02660	Cluster226	263	WP_030102422.1	MULTISPECIES: chromosome partitioning protein [Burkholderiaceae]	P0A149|Y002_PSEPK	Uncharacterized protein PP_0002	PP_0002	Pseudomonas putida (strain ATCC 47054 / DSM 6125 / NCIMB 11950 / KT2440)	COG1192	N	Cellulose biosynthesis protein BcsQ	K03496	parA, soj	chromosome partitioning protein	None	None	None	None	--	--	--
orf01043	Cluster24	598	SDO14514.1	Kef-type potassium/proton antiporter, CPA2 family [Phyllobacterium sp. OV277]	P44933|KEFX_HAEIN	Glutathione-regulated potassium-efflux system protein	kefBC	Haemophilus influenzae (strain ATCC 51907 / DSM 11121 / KW20 / Rd)	COG0475|COG1226	P|P	Kef-type K+ transport system, membrane component KefB|Voltage-gated potassium channel Kch	K11747	kefB	glutathione-regulated potassium-efflux system protein KefB	None	None	None	None	GO:0006810(transport);GO:0006811(ion transport);GO:0006812(cation transport);GO:0006813(potassium ion transport);GO:0055085(transmembrane transport)	GO:0016020(membrane);GO:0016021(integral component of membrane)	GO:0008324(cation transmembrane transporter activity);GO:0015297(antiporter activity);GO:0015299(solute:proton antiporter activity)
orf03208	Cluster24	508	WP_062424279.1	MULTISPECIES: potassium transporter [Rhizobium]	P44933|KEFX_HAEIN	Glutathione-regulated potassium-efflux system protein	kefBC	Haemophilus influenzae (strain ATCC 51907 / DSM 11121 / KW20 / Rd)	COG0475|COG1226	P|P	Kef-type K+ transport system, membrane component KefB|Voltage-gated potassium channel Kch	K11747	kefB	glutathione-regulated potassium-efflux system protein KefB	None	None	None	None	GO:0006810(transport);GO:0006811(ion transport);GO:0006812(cation transport);GO:0006813(potassium ion transport);GO:0055085(transmembrane transport)	GO:0016020(membrane);GO:0016021(integral component of membrane)	GO:0008324(cation transmembrane transporter activity);GO:0015297(antiporter activity);GO:0015299(solute:proton antiporter activity)
orf00141	Cluster60	114	SDO79548.1	DNA-binding protein HU-beta [Phyllobacterium sp. OV277]	P52681|DBHB_SERMA	DNA-binding protein HU-beta	hupB	Serratia marcescens	COG0776	L	Bacterial nucleoid DNA-binding protein	K03530	hupB	DNA-binding protein HU-beta	None	None	None	None	None	None	GO:0003677(DNA binding)
orf04069	Cluster60	105	WP_006049832.1	MULTISPECIES: DNA-binding protein [Burkholderiaceae]	I1WEI8|DBHA_BURP2	DNA-binding protein HU-alpha	hupA	Burkholderia pseudomallei (strain 1026b)	COG0776	L	Bacterial nucleoid DNA-binding protein	K03530	hupB	DNA-binding protein HU-beta	None	None	None	None	None	None	GO:0003677(DNA binding)
orf04349	Cluster60	90	WP_067270581.1	DNA-binding protein HU [Mitsuaria sp. 7]	P0A1R9|DBHB_SALTI	DNA-binding protein HU-beta	hupB	Salmonella typhi	COG0776	L	Bacterial nucleoid DNA-binding protein	K03530	hupB	DNA-binding protein HU-beta	None	None	None	None	GO:0030261(chromosome condensation)	None	GO:0003677(DNA binding)
orf00631	Cluster179	743	SDN90402.1	phosphoribosylformylglycinamidine synthase subunit II [Phyllobacterium sp. OV277]	A6X1J9|PURL_OCHA4	Phosphoribosylformylglycinamidine synthase subunit PurL	purL	Ochrobactrum anthropi (strain ATCC 49188 / DSM 6882 / JCM 21032 / NBRC 15819 / NCTC 12168)	COG0046	F	Phosphoribosylformylglycinamidine (FGAM) synthase, synthetase domain	K01952	purL, PFAS	phosphoribosylformylglycinamidine synthase [EC:6.3.5.3]	ko00230	Purine metabolism	Nucleotide metabolism	Metabolism	GO:0006164(purine nucleotide biosynthetic process);GO:0006189('de novo' IMP biosynthetic process)	GO:0005737(cytoplasm)	GO:0000166(nucleotide binding);GO:0000287(magnesium ion binding);GO:0004642(phosphoribosylformylglycinamidine synthase activity);GO:0005524(ATP binding);GO:0016874(ligase activity);GO:0046872(metal ion binding)
orf02919	Cluster179	773	OJU28118.1	phosphoribosylformylglycinamidine synthase II [Nitrobacter sp. 62-13]	A4YRR9|PURL_BRASO	Phosphoribosylformylglycinamidine synthase subunit PurL	purL	Bradyrhizobium sp. (strain ORS 278)	COG0046	F	Phosphoribosylformylglycinamidine (FGAM) synthase, synthetase domain	K01952	purL, PFAS	phosphoribosylformylglycinamidine synthase [EC:6.3.5.3]	ko00230	Purine metabolism	Nucleotide metabolism	Metabolism	--	--	--
orf00621	Cluster194	221	SDN90100.1	phosphoribosylaminoimidazole-succinocarboxamide synthase [Phyllobacterium sp. OV277]	A9MAL9|PUR7_BRUC2	Phosphoribosylaminoimidazole-succinocarboxamide synthase	purC	Brucella canis (strain ATCC 23365 / NCTC 10854)	COG0152	F	Phosphoribosylaminoimidazole-succinocarboxamide synthase	K01923	purC	phosphoribosylaminoimidazole-succinocarboxamide synthase [EC:6.3.2.6]	ko00230	Purine metabolism	Nucleotide metabolism	Metabolism	GO:0006164(purine nucleotide biosynthetic process);GO:0006189('de novo' IMP biosynthetic process)	None	GO:0000166(nucleotide binding);GO:0004639(phosphoribosylaminoimidazolesuccinocarboxamide synthase activity);GO:0005524(ATP binding);GO:0016874(ligase activity)
orf02914	Cluster194	255	WP_008974302.1	phosphoribosylaminoimidazole-succinocarboxamide synthase A [Bradyrhizobium diazoefficiens]	Q89IB0|PUR71_BRADU	Phosphoribosylaminoimidazole-succinocarboxamide synthase A	purC1	Bradyrhizobium diazoefficiens (strain JCM 10833 / IAM 13628 / NBRC 14792 / USDA 110)	COG0152	F	Phosphoribosylaminoimidazole-succinocarboxamide synthase	K01923	purC	phosphoribosylaminoimidazole-succinocarboxamide synthase [EC:6.3.2.6]	ko00230	Purine metabolism	Nucleotide metabolism	Metabolism	GO:0006164(purine nucleotide biosynthetic process);GO:0006189('de novo' IMP biosynthetic process);GO:0046084(adenine biosynthetic process)	GO:0005829(cytosol)	GO:0000166(nucleotide binding);GO:0004638(phosphoribosylaminoimidazole carboxylase activity);GO:0004639(phosphoribosylaminoimidazolesuccinocarboxamide synthase activity);GO:0005524(ATP binding);GO:0016874(ligase activity)
orf00008	Cluster224	93	SDP68174.1	Ppx/GppA phosphatase [Phyllobacterium sp. YR620]	--	--	--	--	COG0248	FTP	Exopolyphosphatase/pppGpp-phosphohydrolase	K01524	ppx-gppA	exopolyphosphatase / guanosine-5'-triphosphate,3'-diphosphate pyrophosphatase [EC:3.6.1.11 3.6.1.40]	ko00230	Purine metabolism	Nucleotide metabolism	Metabolism	--	--	--
orf00009	Cluster224	109	SDP17579.1	Ppx/GppA phosphatase [Phyllobacterium sp. OV277]	--	--	--	--	COG0248	FTP	Exopolyphosphatase/pppGpp-phosphohydrolase	K01524	ppx-gppA	exopolyphosphatase / guanosine-5'-triphosphate,3'-diphosphate pyrophosphatase [EC:3.6.1.11 3.6.1.40]	ko00230	Purine metabolism	Nucleotide metabolism	Metabolism	--	--	--
orf00614	Cluster230	185	SDN89891.1	adenylosuccinate lyase [Phyllobacterium sp. OV277]	P74384|PUR8_SYNY3	Adenylosuccinate lyase	purB	Synechocystis sp. (strain PCC 6803 / Kazusa)	COG0015	F	Adenylosuccinate lyase	K01756	purB, ADSL	adenylosuccinate lyase [EC:4.3.2.2]	ko00230|ko00250	Purine metabolism|Alanine, aspartate and glutamate metabolism	Nucleotide metabolism|Amino acid metabolism	Metabolism|Metabolism	GO:0006164(purine nucleotide biosynthetic process);GO:0006189('de novo' IMP biosynthetic process);GO:0009152(purine ribonucleotide biosynthetic process);GO:0044208('de novo' AMP biosynthetic process)	None	GO:0003824(catalytic activity);GO:0004018(N6-(1,2-dicarboxyethyl)AMP AMP-lyase (fumarate-forming) activity);GO:0016829(lyase activity);GO:0070626((S)-2-(5-amino-1-(5-phospho-D-ribosyl)imidazole-4-carboxamido)succinate AMP-lyase (fumarate-forming) activity)
orf00615	Cluster230	168	SDN89891.1	adenylosuccinate lyase [Phyllobacterium sp. OV277]	Q9ZKA2|PUR8_HELPJ	Adenylosuccinate lyase	purB	Helicobacter pylori (strain J99 / ATCC 700824)	COG0015	F	Adenylosuccinate lyase	K01756	purB, ADSL	adenylosuccinate lyase [EC:4.3.2.2]	ko00230|ko00250	Purine metabolism|Alanine, aspartate and glutamate metabolism	Nucleotide metabolism|Amino acid metabolism	Metabolism|Metabolism	GO:0006164(purine nucleotide biosynthetic process);GO:0006189('de novo' IMP biosynthetic process);GO:0009152(purine ribonucleotide biosynthetic process);GO:0044208('de novo' AMP biosynthetic process)	None	GO:0003824(catalytic activity);GO:0004018(N6-(1,2-dicarboxyethyl)AMP AMP-lyase (fumarate-forming) activity);GO:0016829(lyase activity);GO:0070626((S)-2-(5-amino-1-(5-phospho-D-ribosyl)imidazole-4-carboxamido)succinate AMP-lyase (fumarate-forming) activity)
orf00326	Cluster178	973	SDN76894.1	Excinuclease ABC subunit A [Phyllobacterium sp. OV277]	Q8YHC4|UVRA_BRUME	UvrABC system protein A	uvrA	Brucella melitensis biotype 1 (strain 16M / ATCC 23456 / NCTC 10094)	COG0178	L	Excinuclease UvrABC ATPase subunit	K03701	uvrA	excinuclease ABC subunit A	ko03420	Nucleotide excision repair	Replication and repair	Genetic Information Processing	--	--	--
orf02053	Cluster178	535	SDL76794.1	Excinuclease ABC subunit A [Siphonobacter aquaeclarae]	O34863|UVRA_BACSU	UvrABC system protein A	uvrA	Bacillus subtilis (strain 168)	COG0178	L	Excinuclease UvrABC ATPase subunit	K03701	uvrA	excinuclease ABC subunit A	ko03420	Nucleotide excision repair	Replication and repair	Genetic Information Processing	--	--	--
orf01737	Cluster181	919	SDO08426.1	Excinuclease ABC subunit B [Phyllobacterium sp. OV277]	Q98I01|UVRB_RHILO	UvrABC system protein B	uvrB	Mesorhizobium japonicum (strain LMG 29417 / CECT 9101 / MAFF 303099)	COG0556	L	Excinuclease UvrABC helicase subunit UvrB	K03702	uvrB	excinuclease ABC subunit B	ko03420	Nucleotide excision repair	Replication and repair	Genetic Information Processing	GO:0006281(DNA repair);GO:0006289(nucleotide-excision repair);GO:0006974(cellular response to DNA damage stimulus);GO:0009432(SOS response)	None	GO:0000166(nucleotide binding);GO:0003677(DNA binding);GO:0005524(ATP binding);GO:0009381(excinuclease ABC activity);GO:0016787(hydrolase activity)
orf04194	Cluster181	662	WP_031447017.1	excinuclease ABC subunit B [Caulobacteraceae bacterium PMMR1]	Q98I01|UVRB_RHILO	UvrABC system protein B	uvrB	Mesorhizobium japonicum (strain LMG 29417 / CECT 9101 / MAFF 303099)	COG0556	L	Excinuclease UvrABC helicase subunit UvrB	K03702	uvrB	excinuclease ABC subunit B	ko03420	Nucleotide excision repair	Replication and repair	Genetic Information Processing	GO:0006281(DNA repair);GO:0006289(nucleotide-excision repair);GO:0006974(cellular response to DNA damage stimulus);GO:0009432(SOS response)	GO:0005737(cytoplasm)	GO:0000166(nucleotide binding);GO:0003677(DNA binding);GO:0004386(helicase activity);GO:0004518(nuclease activity);GO:0005524(ATP binding);GO:0009381(excinuclease ABC activity);GO:0016787(hydrolase activity)
orf01256	Cluster205	335	SDN75419.1	transcription-repair coupling factor [Phyllobacterium sp. OV277]	P45128|MFD_HAEIN	Transcription-repair-coupling factor	mfd	Haemophilus influenzae (strain ATCC 51907 / DSM 11121 / KW20 / Rd)	COG1197	LK	Transcription-repair coupling factor (superfamily II helicase)	K03723	mfd	transcription-repair coupling factor (superfamily II helicase) [EC:3.6.4.-]	ko03420	Nucleotide excision repair	Replication and repair	Genetic Information Processing	GO:0006281(DNA repair);GO:0006355(regulation of transcription, DNA-templated);GO:0006974(cellular response to DNA damage stimulus)	None	GO:0003676(nucleic acid binding);GO:0003677(DNA binding);GO:0003684(damaged DNA binding);GO:0005524(ATP binding);GO:0016787(hydrolase activity)
orf01258	Cluster205	581	SDN75419.1	transcription-repair coupling factor [Phyllobacterium sp. OV277]	Q1RI82|MFD_RICBR	Transcription-repair-coupling factor	mfd	Rickettsia bellii (strain RML369-C)	COG1197	LK	Transcription-repair coupling factor (superfamily II helicase)	K03723	mfd	transcription-repair coupling factor (superfamily II helicase) [EC:3.6.4.-]	ko03420	Nucleotide excision repair	Replication and repair	Genetic Information Processing	GO:0006281(DNA repair);GO:0006355(regulation of transcription, DNA-templated);GO:0006974(cellular response to DNA damage stimulus)	None	GO:0003676(nucleic acid binding);GO:0003677(DNA binding);GO:0003684(damaged DNA binding);GO:0005524(ATP binding);GO:0016787(hydrolase activity)
orf01958	Cluster215	237	SDO98418.1	cysteinyl-tRNA synthetase [Phyllobacterium sp. OV277]	Q984X8|SYC_RHILO	Cysteine--tRNA ligase	cysS	Mesorhizobium japonicum (strain LMG 29417 / CECT 9101 / MAFF 303099)	COG0215	J	Cysteinyl-tRNA synthetase	K01883	CARS, cysS	cysteinyl-tRNA synthetase [EC:6.1.1.16]	ko00970	Aminoacyl-tRNA biosynthesis	Translation	Genetic Information Processing	GO:0006412(translation);GO:0006418(tRNA aminoacylation for protein translation);GO:0006423(cysteinyl-tRNA aminoacylation)	GO:0005737(cytoplasm)	GO:0000166(nucleotide binding);GO:0004812(aminoacyl-tRNA ligase activity);GO:0004817(cysteine-tRNA ligase activity);GO:0005524(ATP binding);GO:0008270(zinc ion binding);GO:0016874(ligase activity);GO:0046872(metal ion binding)
orf04172	Cluster215	466	WP_012043602.1	cysteine--tRNA ligase [Bradyrhizobium sp. BTAi1]	A5EHE7|SYC_BRASB	Cysteine--tRNA ligase	cysS	Bradyrhizobium sp. (strain BTAi1 / ATCC BAA-1182)	COG0215	J	Cysteinyl-tRNA synthetase	K01883	CARS, cysS	cysteinyl-tRNA synthetase [EC:6.1.1.16]	ko00970	Aminoacyl-tRNA biosynthesis	Translation	Genetic Information Processing	GO:0006412(translation);GO:0006418(tRNA aminoacylation for protein translation);GO:0006423(cysteinyl-tRNA aminoacylation)	GO:0005737(cytoplasm)	GO:0000166(nucleotide binding);GO:0004812(aminoacyl-tRNA ligase activity);GO:0004817(cysteine-tRNA ligase activity);GO:0005524(ATP binding);GO:0008270(zinc ion binding);GO:0016874(ligase activity);GO:0046872(metal ion binding)
Table S7 b. Multicopy genes and Gene family and annotation information in Phyllobacterium zundukense
Id	Id2	Cluster	Query_Length	NR_Accession	NR_Description	SwissProt_Accession	SwissProt_Description	SwissProt_Gene_Name	SwissProt_Organism	COG_ID	COG_Class	COG_Annotation	KEGG_KO_ID	KEGG_KO_Name	KEGG_KO_Definition	KEGG_Pathway_ID	KEGG_Pathway_Name	KEGG_Hierarchy2	KEGG_Hierarchy1	BP_GO_term	CC_GO_term	MF_GO_term
orf01095	ASM276411v1|ASM276411v1_WP_099998435-1_1	Cluster23:	453	SFJ00793.1	Uncharacterized membrane protein [Phyllobacterium sp. CL33Tsu]	--	--	--	--	COG3748	S	Uncharacterized membrane protein	--	--	--	--	--	--	--	None	GO:0016020(membrane);GO:0016021(integral component of membrane)	GO:0009055(electron transfer activity);GO:0020037(heme binding)
orf05636	ASM276411v1|ASM276411v1_WP_100002419-1_1	Cluster23:	412	WP_027232846.1	cysteine desulfurase [Phyllobacterium sp. UNC302MFCol5.2]	--	--	--	--	COG3748	S	Uncharacterized membrane protein	--	--	--	--	--	--	--	--	--	--
orf01684	ASM276411v1|ASM276411v1_WP_099998921-1_1	Cluster91:	124	WP_027232580.1	AsnC family transcriptional regulator [Phyllobacterium sp. UNC302MFCol5.2]	O57880|REG3_PYRHO	Uncharacterized HTH-type transcriptional regulator PH0140	PH0140	Pyrococcus horikoshii (strain ATCC 700860 / DSM 12428 / JCM 9974 / NBRC 100139 / OT-3)	COG1522	K	DNA-binding transcriptional regulator, Lrp family	--	--	--	--	--	--	--	GO:0006351(transcription, DNA-templated);GO:0006355(regulation of transcription, DNA-templated)	GO:0005622(intracellular)	GO:0003677(DNA binding);GO:0003700(DNA-binding transcription factor activity);GO:0043565(sequence-specific DNA binding)
orf06121	ASM276411v1|ASM276411v1_WP_100003661-1_1	Cluster91:	141	WP_043242225.1	AsnC family transcriptional regulator [Bosea sp. LC85]	Q8U0P3|REG6_PYRFU	Uncharacterized HTH-type transcriptional regulator PF1543	PF1543	Pyrococcus furiosus (strain ATCC 43587 / DSM 3638 / JCM 8422 / Vc1)	COG1522	K	DNA-binding transcriptional regulator, Lrp family	--	--	--	--	--	--	--	--	--	--
orf00322	ASM276411v1|ASM276411v1_WP_099997789-1_1	Cluster17:	387	SFI81046.1	hippurate hydrolase [Phyllobacterium sp. CL33Tsu]	P45493|HIPO_CAMJE	Hippurate hydrolase	hipO	Campylobacter jejuni subsp. jejuni serotype O:2 (strain ATCC 700819 / NCTC 11168)	COG1473	R	Metal-dependent amidase/aminoacylase/carboxypeptidase	K01451	hipO	hippurate hydrolase [EC:3.5.1.32]	ko00360	Phenylalanine metabolism	Amino acid metabolism	Metabolism	--	--	--
orf00367	ASM276411v1|ASM276411v1_WP_099997830-1_1	Cluster17:	389	WP_008128001.1	amidohydrolase [Phyllobacterium sp. YR531]	P45493|HIPO_CAMJE	Hippurate hydrolase	hipO	Campylobacter jejuni subsp. jejuni serotype O:2 (strain ATCC 700819 / NCTC 11168)	COG1473	R	Metal-dependent amidase/aminoacylase/carboxypeptidase	K01451	hipO	hippurate hydrolase [EC:3.5.1.32]	ko00360	Phenylalanine metabolism	Amino acid metabolism	Metabolism	GO:0008152(metabolic process)	None	GO:0016787(hydrolase activity)
orf01111	ASM276411v1|ASM276411v1_WP_099998447-1_1	Cluster3:	838	WP_027231810.1	dimethylglycine dehydrogenase [Phyllobacterium sp. UNC302MFCol5.2]	Q9DBT9|M2GD_MOUSE	Dimethylglycine dehydrogenase, mitochondrial	Dmgdh	Mus musculus	COG0404|COG0665	E|E	Glycine cleavage system T protein (aminomethyltransferase)|Glycine/D-amino acid oxidase (deaminating)	K00315	DMGDH	dimethylglycine dehydrogenase [EC:1.5.8.4]	ko00260	Glycine, serine and threonine metabolism	Amino acid metabolism	Metabolism	GO:0032259(methylation);GO:0055114(oxidation-reduction process)	None	GO:0008168(methyltransferase activity);GO:0016491(oxidoreductase activity);GO:0016740(transferase activity)
orf01680	ASM276411v1|ASM276411v1_WP_099998918-1_1	Cluster3:	815	WP_008129128.1	dimethylglycine dehydrogenase [Phyllobacterium sp. YR531]	Q9DBT9|M2GD_MOUSE	Dimethylglycine dehydrogenase, mitochondrial	Dmgdh	Mus musculus	COG0404|COG0665	E|E	Glycine cleavage system T protein (aminomethyltransferase)|Glycine/D-amino acid oxidase (deaminating)	K00315	DMGDH	dimethylglycine dehydrogenase [EC:1.5.8.4]	ko00260	Glycine, serine and threonine metabolism	Amino acid metabolism	Metabolism	GO:0032259(methylation);GO:0055114(oxidation-reduction process)	None	GO:0008168(methyltransferase activity);GO:0016491(oxidoreductase activity);GO:0016740(transferase activity)
orf00568	ASM276411v1|ASM276411v1_WP_162293131-1_1	Cluster9:	991	SDO17273.1	sarcosine oxidase subunit alpha [Phyllobacterium sp. OV277]	O87386|SOXA_RHIME	Sarcosine oxidase subunit alpha	soxA	Rhizobium meliloti (strain 1021)	COG0404|COG0446	E|I	Glycine cleavage system T protein (aminomethyltransferase)|NADPH-dependent 2,4-dienoyl-CoA reductase, sulfur reductase, or a related oxidoreductase	K00302	soxA	sarcosine oxidase, subunit alpha [EC:1.5.3.1]	ko00260	Glycine, serine and threonine metabolism	Amino acid metabolism	Metabolism	GO:0046653(tetrahydrofolate metabolic process);GO:0055114(oxidation-reduction process)	None	GO:0016491(oxidoreductase activity)
orf01099	ASM276411v1|ASM276411v1_WP_099998439-1_1	Cluster9:	995	WP_027231814.1	sarcosine oxidase subunit alpha family protein [Phyllobacterium sp. UNC302MFCol5.2]	O87386|SOXA_RHIME	Sarcosine oxidase subunit alpha	soxA	Rhizobium meliloti (strain 1021)	COG0404|COG0446	E|I	Glycine cleavage system T protein (aminomethyltransferase)|NADPH-dependent 2,4-dienoyl-CoA reductase, sulfur reductase, or a related oxidoreductase	K00302	soxA	sarcosine oxidase, subunit alpha [EC:1.5.3.1]	ko00260	Glycine, serine and threonine metabolism	Amino acid metabolism	Metabolism	GO:0046653(tetrahydrofolate metabolic process);GO:0055114(oxidation-reduction process)	None	GO:0016491(oxidoreductase activity)
orf05861	ASM276411v1|ASM276411v1_WP_100002769-1_1	Cluster9:	985	WP_071830926.1	MULTISPECIES: sarcosine oxidase subunit alpha [Rhizobium]	O87386|SOXA_RHIME	Sarcosine oxidase subunit alpha	soxA	Rhizobium meliloti (strain 1021)	COG0404|COG0446	E|I	Glycine cleavage system T protein (aminomethyltransferase)|NADPH-dependent 2,4-dienoyl-CoA reductase, sulfur reductase, or a related oxidoreductase	K00302	soxA	sarcosine oxidase, subunit alpha [EC:1.5.3.1]	ko00260	Glycine, serine and threonine metabolism	Amino acid metabolism	Metabolism	--	--	--
orf01178	ASM276411v1|ASM276411v1_WP_099998505-1_1	Cluster7:	485	SDN95381.1	succinate semialdehyde dehydrogenase [Phyllobacterium sp. OV277]	Q9I6M5|DAVD_PSEAE	Glutarate-semialdehyde dehydrogenase	davD	Pseudomonas aeruginosa (strain ATCC 15692 / DSM 22644 / CIP 104116 / JCM 14847 / LMG 12228 / 1C / PRS 101 / PAO1)	COG1012	C	Acyl-CoA reductase or other NAD-dependent aldehyde dehydrogenase	K00135	gabD	succinate-semialdehyde dehydrogenase / glutarate-semialdehyde dehydrogenase [EC:1.2.1.16 1.2.1.79 1.2.1.20]	ko00250|ko00310|ko00350|ko00650|ko00760	Alanine, aspartate and glutamate metabolism|Lysine degradation|Tyrosine metabolism|Butanoate metabolism|Nicotinate and nicotinamide metabolism	Amino acid metabolism|Amino acid metabolism|Amino acid metabolism|Carbohydrate metabolism|Metabolism of cofactors and vitamins	Metabolism|Metabolism|Metabolism|Metabolism|Metabolism	GO:0008152(metabolic process);GO:0009450(gamma-aminobutyric acid catabolic process);GO:0055114(oxidation-reduction process)	None	GO:0009013(succinate-semialdehyde dehydrogenase [NAD(P)+] activity);GO:0016491(oxidoreductase activity);GO:0016620(oxidoreductase activity, acting on the aldehyde or oxo group of donors, NAD or NADP as acceptor)
orf04361	ASM276411v1|ASM276411v1_WP_100001834-1_1	Cluster7:	485	WP_053250190.1	NAD-dependent succinate-semialdehyde dehydrogenase [Ensifer adhaerens]	P0DOV9|SLAD_PSEPU	3-sulfolactaldehyde dehydrogenase	PpSQ1_00395	Pseudomonas putida	COG1012	C	Acyl-CoA reductase or other NAD-dependent aldehyde dehydrogenase	K00135	gabD	succinate-semialdehyde dehydrogenase / glutarate-semialdehyde dehydrogenase [EC:1.2.1.16 1.2.1.79 1.2.1.20]	ko00250|ko00310|ko00350|ko00650|ko00760	Alanine, aspartate and glutamate metabolism|Lysine degradation|Tyrosine metabolism|Butanoate metabolism|Nicotinate and nicotinamide metabolism	Amino acid metabolism|Amino acid metabolism|Amino acid metabolism|Carbohydrate metabolism|Metabolism of cofactors and vitamins	Metabolism|Metabolism|Metabolism|Metabolism|Metabolism	GO:0008152(metabolic process);GO:0009450(gamma-aminobutyric acid catabolic process);GO:0055114(oxidation-reduction process)	None	GO:0009013(succinate-semialdehyde dehydrogenase [NAD(P)+] activity);GO:0016491(oxidoreductase activity);GO:0016620(oxidoreductase activity, acting on the aldehyde or oxo group of donors, NAD or NADP as acceptor)
orf05138	ASM276411v1|ASM276411v1_WP_100003185-1_1	Cluster7:	491	WP_027055629.1	NAD-dependent succinate-semialdehyde dehydrogenase [Mesorhizobium erdmanii]	P55653|GABD_SINFN	Probable succinate-semialdehyde dehydrogenase [NADP(+)]	gabD	Sinorhizobium fredii (strain NBRC 101917 / NGR234)	COG1012	C	Acyl-CoA reductase or other NAD-dependent aldehyde dehydrogenase	K00135	gabD	succinate-semialdehyde dehydrogenase / glutarate-semialdehyde dehydrogenase [EC:1.2.1.16 1.2.1.79 1.2.1.20]	ko00250|ko00310|ko00350|ko00650|ko00760	Alanine, aspartate and glutamate metabolism|Lysine degradation|Tyrosine metabolism|Butanoate metabolism|Nicotinate and nicotinamide metabolism	Amino acid metabolism|Amino acid metabolism|Amino acid metabolism|Carbohydrate metabolism|Metabolism of cofactors and vitamins	Metabolism|Metabolism|Metabolism|Metabolism|Metabolism	GO:0008152(metabolic process);GO:0009450(gamma-aminobutyric acid catabolic process);GO:0055114(oxidation-reduction process)	None	GO:0009013(succinate-semialdehyde dehydrogenase [NAD(P)+] activity);GO:0016491(oxidoreductase activity);GO:0016620(oxidoreductase activity, acting on the aldehyde or oxo group of donors, NAD or NADP as acceptor)
orf05355	ASM276411v1|ASM276411v1_WP_210422101-1_1	Cluster7:	434	WP_073627250.1	succinate-semialdehyde dehydrogenase (NADP(+)) [Pseudoxanthobacter soli]	Q9I6M5|DAVD_PSEAE	Glutarate-semialdehyde dehydrogenase	davD	Pseudomonas aeruginosa (strain ATCC 15692 / DSM 22644 / CIP 104116 / JCM 14847 / LMG 12228 / 1C / PRS 101 / PAO1)	COG1012	C	Acyl-CoA reductase or other NAD-dependent aldehyde dehydrogenase	K00135	gabD	succinate-semialdehyde dehydrogenase / glutarate-semialdehyde dehydrogenase [EC:1.2.1.16 1.2.1.79 1.2.1.20]	ko00250|ko00310|ko00350|ko00650|ko00760	Alanine, aspartate and glutamate metabolism|Lysine degradation|Tyrosine metabolism|Butanoate metabolism|Nicotinate and nicotinamide metabolism	Amino acid metabolism|Amino acid metabolism|Amino acid metabolism|Carbohydrate metabolism|Metabolism of cofactors and vitamins	Metabolism|Metabolism|Metabolism|Metabolism|Metabolism	GO:0008152(metabolic process);GO:0009450(gamma-aminobutyric acid catabolic process);GO:0055114(oxidation-reduction process)	None	GO:0009013(succinate-semialdehyde dehydrogenase [NAD(P)+] activity);GO:0016491(oxidoreductase activity);GO:0016620(oxidoreductase activity, acting on the aldehyde or oxo group of donors, NAD or NADP as acceptor)
orf05874	ASM276411v1|ASM276411v1_WP_100002795-1_1	Cluster7:	359	WP_025425316.1	MULTISPECIES: NAD-dependent succinate-semialdehyde dehydrogenase [Ensifer]	Q9I6M5|DAVD_PSEAE	Glutarate-semialdehyde dehydrogenase	davD	Pseudomonas aeruginosa (strain ATCC 15692 / DSM 22644 / CIP 104116 / JCM 14847 / LMG 12228 / 1C / PRS 101 / PAO1)	COG1012	C	Acyl-CoA reductase or other NAD-dependent aldehyde dehydrogenase	K00135	gabD	succinate-semialdehyde dehydrogenase / glutarate-semialdehyde dehydrogenase [EC:1.2.1.16 1.2.1.79 1.2.1.20]	ko00250|ko00310|ko00350|ko00650|ko00760	Alanine, aspartate and glutamate metabolism|Lysine degradation|Tyrosine metabolism|Butanoate metabolism|Nicotinate and nicotinamide metabolism	Amino acid metabolism|Amino acid metabolism|Amino acid metabolism|Carbohydrate metabolism|Metabolism of cofactors and vitamins	Metabolism|Metabolism|Metabolism|Metabolism|Metabolism	GO:0008152(metabolic process);GO:0009450(gamma-aminobutyric acid catabolic process);GO:0055114(oxidation-reduction process)	None	GO:0009013(succinate-semialdehyde dehydrogenase [NAD(P)+] activity);GO:0016491(oxidoreductase activity);GO:0016620(oxidoreductase activity, acting on the aldehyde or oxo group of donors, NAD or NADP as acceptor)
orf03734	ASM276411v1|ASM276411v1_WP_100000668-1_1	Cluster28:	441	SDP33433.1	beta-alanine--pyruvate transaminase [Phyllobacterium sp. YR620]	Q9I700|BAUA_PSEAE	Beta-alanine--pyruvate aminotransferase	bauA	Pseudomonas aeruginosa (strain ATCC 15692 / DSM 22644 / CIP 104116 / JCM 14847 / LMG 12228 / 1C / PRS 101 / PAO1)	COG0161	H	Adenosylmethionine-8-amino-7-oxononanoate aminotransferase	K00822	E2.6.1.18	beta-alanine--pyruvate transaminase [EC:2.6.1.18]	ko00280|ko00410|ko00640	Valine, leucine and isoleucine degradation|beta-Alanine metabolism|Propanoate metabolism	Amino acid metabolism|Metabolism of other amino acids|Carbohydrate metabolism	Metabolism|Metabolism|Metabolism	None	None	GO:0003824(catalytic activity);GO:0008483(transaminase activity);GO:0016740(transferase activity);GO:0030170(pyridoxal phosphate binding)
orf06438	ASM276411v1|ASM276411v1_WP_100003825-1_1	Cluster28:	442	SDP51886.1	beta-alanine--pyruvate transaminase [Phyllobacterium sp. OV277]	Q9I700|BAUA_PSEAE	Beta-alanine--pyruvate aminotransferase	bauA	Pseudomonas aeruginosa (strain ATCC 15692 / DSM 22644 / CIP 104116 / JCM 14847 / LMG 12228 / 1C / PRS 101 / PAO1)	COG0161	H	Adenosylmethionine-8-amino-7-oxononanoate aminotransferase	K00822	E2.6.1.18	beta-alanine--pyruvate transaminase [EC:2.6.1.18]	ko00280|ko00410|ko00640	Valine, leucine and isoleucine degradation|beta-Alanine metabolism|Propanoate metabolism	Amino acid metabolism|Metabolism of other amino acids|Carbohydrate metabolism	Metabolism|Metabolism|Metabolism	--	--	--
orf00699	ASM276411v1|ASM276411v1_WP_099998100-1_1	Cluster118:	294	SDO80049.1	2-keto-myo-inositol dehydratase [Phyllobacterium sp. YR620]	P49304|MOCC_RHIML	Rhizopine catabolism protein MocC	mocC	Rhizobium meliloti	COG1082	G	Sugar phosphate isomerase/epimerase	K03335	iolE	inosose dehydratase [EC:4.2.1.44]	ko00562	Inositol phosphate metabolism	Carbohydrate metabolism	Metabolism	None	None	GO:0016853(isomerase activity)
orf05027	ASM276411v1|ASM276411v1_WP_100003103-1_1	Cluster118:	303	WP_027994136.1	myo-inosose-2 dehydratase [Sinorhizobium meliloti]	P49304|MOCC_RHIML	Rhizopine catabolism protein MocC	mocC	Rhizobium meliloti	COG1082	G	Sugar phosphate isomerase/epimerase	K03335	iolE	inosose dehydratase [EC:4.2.1.44]	ko00562	Inositol phosphate metabolism	Carbohydrate metabolism	Metabolism	None	None	GO:0016829(lyase activity);GO:0050114(myo-inosose-2 dehydratase activity)
orf00698	ASM276411v1|ASM276411v1_WP_099998099-1_1	Cluster86:	616	SFJ36893.1	3D-(3,5/4)-trihydroxycyclohexane-1,2-dione hydrolase [Phyllobacterium sp. CL33Tsu]	Q5KYR0|IOLD_GEOKA	3D-(3,5/4)-trihydroxycyclohexane-1,2-dione hydrolase	iolD	Geobacillus kaustophilus (strain HTA426)	COG3962	G	TPP-dependent trihydroxycyclohexane-1,2-dione (THcHDO) dehydratase, myo-inositol metabolism	K03336	iolD	3D-(3,5/4)-trihydroxycyclohexane-1,2-dione acylhydrolase (decyclizing) [EC:3.7.1.22]	ko00562	Inositol phosphate metabolism	Carbohydrate metabolism	Metabolism	--	--	--
orf01603	ASM276411v1|ASM276411v1_WP_099998855-1_1	Cluster86:	612	WP_018449069.1	3D-(3,5/4)-trihydroxycyclohexane-1,2-dione acylhydrolase (decyclizing) [Rhizobium gallicum]	Q5KYR0|IOLD_GEOKA	3D-(3,5/4)-trihydroxycyclohexane-1,2-dione hydrolase	iolD	Geobacillus kaustophilus (strain HTA426)	COG3962	G	TPP-dependent trihydroxycyclohexane-1,2-dione (THcHDO) dehydratase, myo-inositol metabolism	K03336	iolD	3D-(3,5/4)-trihydroxycyclohexane-1,2-dione acylhydrolase (decyclizing) [EC:3.7.1.22]	ko00562	Inositol phosphate metabolism	Carbohydrate metabolism	Metabolism	--	--	--
orf04085	ASM276411v1|ASM276411v1_WP_100001566-1_1	Cluster130:	406	SDP26362.1	phosphomannomutase [Phyllobacterium sp. OV277]	P55356|NOEK_SINFN	Phosphomannomutase	noeK	Sinorhizobium fredii (strain NBRC 101917 / NGR234)	COG1109	G	Phosphomannomutase	K01840	manB	phosphomannomutase [EC:5.4.2.8]	ko00051|ko00520	Fructose and mannose metabolism|Amino sugar and nucleotide sugar metabolism	Carbohydrate metabolism|Carbohydrate metabolism	Metabolism|Metabolism	GO:0071704(organic substance metabolic process)	None	GO:0000287(magnesium ion binding);GO:0016868(intramolecular transferase activity, phosphotransferases);GO:0046872(metal ion binding)
orf04794	ASM276411v1|ASM276411v1_WP_100002149-1_1	Cluster130:	436	SDP26362.1	phosphomannomutase [Phyllobacterium sp. OV277]	P55356|NOEK_SINFN	Phosphomannomutase	noeK	Sinorhizobium fredii (strain NBRC 101917 / NGR234)	COG1109	G	Phosphomannomutase	K01840	manB	phosphomannomutase [EC:5.4.2.8]	ko00051|ko00520	Fructose and mannose metabolism|Amino sugar and nucleotide sugar metabolism	Carbohydrate metabolism|Carbohydrate metabolism	Metabolism|Metabolism	GO:0071704(organic substance metabolic process)	None	GO:0000287(magnesium ion binding);GO:0016868(intramolecular transferase activity, phosphotransferases);GO:0046872(metal ion binding)
orf01288	ASM276411v1|ASM276411v1_WP_099998598-1_1	Cluster31:	765	WP_008123303.1	NADP-dependent malic enzyme [Phyllobacterium sp. YR531]	O30807|MAO1_RHIME	NAD-dependent malic enzyme	dme	Rhizobium meliloti (strain 1021)	COG0280|COG0281	C|C	Phosphotransacetylase|Malic enzyme	K00029	E1.1.1.40, maeB	malate dehydrogenase (oxaloacetate-decarboxylating)(NADP+) [EC:1.1.1.40]	ko00620|ko00710	Pyruvate metabolism|Carbon fixation in photosynthetic organisms	Carbohydrate metabolism|Energy metabolism	Metabolism|Metabolism	GO:0006108(malate metabolic process);GO:0008152(metabolic process);GO:0055114(oxidation-reduction process)	GO:0005829(cytosol)	GO:0004471(malate dehydrogenase (decarboxylating) (NAD+) activity);GO:0004473(malate dehydrogenase (decarboxylating) (NADP+) activity);GO:0016616(oxidoreductase activity, acting on the CH-OH group of donors, NAD or NADP as acceptor);GO:0016746(transferase activity, transferring acyl groups);GO:0030145(manganese ion binding);GO:0046872(metal ion binding);GO:0051287(NAD binding)
orf06111	ASM276411v1|ASM276411v1_WP_100003536-1_1	Cluster31:	730	SDO87264.1	allosteric NADP-dependent malic enzyme [Phyllobacterium sp. YR620]	O30807|MAO1_RHIME	NAD-dependent malic enzyme	dme	Rhizobium meliloti (strain 1021)	COG0280|COG0281	C|C	Phosphotransacetylase|Malic enzyme	K00029	E1.1.1.40, maeB	malate dehydrogenase (oxaloacetate-decarboxylating)(NADP+) [EC:1.1.1.40]	ko00620|ko00710	Pyruvate metabolism|Carbon fixation in photosynthetic organisms	Carbohydrate metabolism|Energy metabolism	Metabolism|Metabolism	--	--	--
orf01092	ASM276411v1|ASM276411v1_WP_099998432-1_1	Cluster12:	842	SDO97776.1	protein translocase subunit secF /protein translocase subunit secD [Phyllobacterium sp. YR620]	Q2YNM0|SECDF_BRUA2	Protein translocase subunit SecDF	secDF	Brucella abortus (strain 2308)	COG0341|COG0342	U|U	Preprotein translocase subunit SecF|Preprotein translocase subunit SecD	K12257	secDF	SecD/SecF fusion protein	ko02024|ko03060|ko03070	Quorum sensing|Protein export|Bacterial secretion system	Cellular community - prokaryotes|Folding, sorting and degradation|Membrane transport	Cellular Processes|Genetic Information Processing|Environmental Information Processing	GO:0006810(transport);GO:0006886(intracellular protein transport);GO:0015031(protein transport)	GO:0005886(plasma membrane);GO:0016020(membrane);GO:0016021(integral component of membrane)	GO:0015450(P-P-bond-hydrolysis-driven protein transmembrane transporter activity)
orf01584	ASM276411v1|ASM276411v1_WP_099998840-1_1	Cluster12:	756	SDP07674.1	protein translocase subunit secF /protein translocase subunit secD [Phyllobacterium sp. YR620]	Q2YNM0|SECDF_BRUA2	Protein translocase subunit SecDF	secDF	Brucella abortus (strain 2308)	COG0341|COG0342	U|U	Preprotein translocase subunit SecF|Preprotein translocase subunit SecD	K12257	secDF	SecD/SecF fusion protein	ko02024|ko03060|ko03070	Quorum sensing|Protein export|Bacterial secretion system	Cellular community - prokaryotes|Folding, sorting and degradation|Membrane transport	Cellular Processes|Genetic Information Processing|Environmental Information Processing	GO:0006810(transport);GO:0006886(intracellular protein transport);GO:0015031(protein transport)	GO:0005886(plasma membrane);GO:0016020(membrane);GO:0016021(integral component of membrane)	GO:0015450(P-P-bond-hydrolysis-driven protein transmembrane transporter activity)
orf01925	ASM276411v1|ASM276411v1_WP_099999121-1_1	Cluster1:	1029	WP_027233232.1	acriflavine resistance protein B [Phyllobacterium sp. UNC302MFCol5.2]	Q57124|Y895_HAEIN	Uncharacterized transporter HI_0895	HI_0895	Haemophilus influenzae (strain ATCC 51907 / DSM 11121 / KW20 / Rd)	COG0841	V	Multidrug efflux pump subunit AcrB	K18138	acrB, mexB, adeJ, smeE, mtrD, cmeB	multidrug efflux pump	ko01501|ko01503	beta-Lactam resistance|Cationic antimicrobial peptide (CAMP) resistance	Drug resistance: Antimicrobial|Drug resistance: Antimicrobial	Human Diseases|Human Diseases	GO:0006810(transport)	GO:0016020(membrane);GO:0016021(integral component of membrane)	GO:0005215(transporter activity)
orf06236	ASM276411v1|ASM276411v1_WP_100003626-1_1	Cluster6:	538	WP_027232275.1	ABC transporter ATP-binding protein [Phyllobacterium sp. UNC302MFCol5.2]	P33916|YEJF_ECOLI	Uncharacterized ABC transporter ATP-binding protein YejF	yejF	Escherichia coli (strain K12)	COG4172	Q	ABC-type microcin C transport system, duplicated ATPase component YejF	K10823	oppF	oligopeptide transport system ATP-binding protein	ko01501|ko02010|ko02024	beta-Lactam resistance|ABC transporters|Quorum sensing	Drug resistance: Antimicrobial|Membrane transport|Cellular community - prokaryotes	Human Diseases|Environmental Information Processing|Cellular Processes	--	--	--
orf04760	ASM276411v1|ASM276411v1_WP_100002126-1_1	Cluster47:	780	WP_068881628.1	copper-transporting ATPase [Paramesorhizobium deserti]	Q9X5V3|ATCU_RHILV	Copper-transporting P-type ATPase	actP	Rhizobium leguminosarum bv. viciae	COG2217|COG3350	P|S	Cation transport ATPase|Uncharacterized conserved protein, YHS domain	K17686	copA, ATP7	Cu+-exporting ATPase [EC:3.6.3.54]	ko01524|ko04016	Platinum drug resistance|MAPK signaling pathway - plant	Drug resistance: Antineoplastic|Signal transduction	Human Diseases|Environmental Information Processing	--	--	--
orf06318	ASM276411v1|ASM276411v1_WP_162293282-1_1	Cluster47:	839	WP_034480328.1	copper-translocating P-type ATPase [Agrobacterium rhizogenes]	Q9X5X3|ATCU_SINMW	Copper-transporting P-type ATPase	actP	Sinorhizobium medicae (strain WSM419)	COG2217|COG2608	P|P	Cation transport ATPase|Copper chaperone CopZ	K17686	copA, ATP7	Cu+-exporting ATPase [EC:3.6.3.54]	ko01524|ko04016	Platinum drug resistance|MAPK signaling pathway - plant	Drug resistance: Antineoplastic|Signal transduction	Human Diseases|Environmental Information Processing	--	--	--
orf00384	ASM276411v1|ASM276411v1_WP_099997843-1_1	Cluster48:	417	SFJ39598.1	ubiquinol-cytochrome c reductase cytochrome b subunit [Phyllobacterium sp. CL33Tsu]	P81378|CYB_BLAVI	Cytochrome b	petB	Blastochloris viridis	COG1290	C	Cytochrome b subunit of the bc complex	K00412	CYTB, petB	ubiquinol-cytochrome c reductase cytochrome b subunit	ko00190|ko02020|ko04260|ko04714|ko04932|ko05010|ko05012|ko05016	Oxidative phosphorylation|Two-component system|Cardiac muscle contraction|Thermogenesis|Non-alcoholic fatty liver disease (NAFLD)|Alzheimer disease|Parkinson disease|Huntington disease	Energy metabolism|Signal transduction|Circulatory system|Environmental adaptation|Endocrine and metabolic diseases|Neurodegenerative diseases|Neurodegenerative diseases|Neurodegenerative diseases	Metabolism|Environmental Information Processing|Organismal Systems|Organismal Systems|Human Diseases|Human Diseases|Human Diseases|Human Diseases	GO:0006122(mitochondrial electron transport, ubiquinol to cytochrome c);GO:0022904(respiratory electron transport chain);GO:0055114(oxidation-reduction process)	GO:0016020(membrane);GO:0016021(integral component of membrane);GO:0045275(respiratory chain complex III);GO:0070469(respirasome)	GO:0008121(ubiquinol-cytochrome-c reductase activity);GO:0009055(electron transfer activity);GO:0016491(oxidoreductase activity)
orf00816	ASM276411v1|ASM276411v1_WP_099998193-1_1	Cluster48:	432	SDO09721.1	ubiquinol-cytochrome c reductase cytochrome b subunit [Phyllobacterium sp. OV277]	P81378|CYB_BLAVI	Cytochrome b	petB	Blastochloris viridis	COG1290	C	Cytochrome b subunit of the bc complex	K00412	CYTB, petB	ubiquinol-cytochrome c reductase cytochrome b subunit	ko00190|ko02020|ko04260|ko04714|ko04932|ko05010|ko05012|ko05016	Oxidative phosphorylation|Two-component system|Cardiac muscle contraction|Thermogenesis|Non-alcoholic fatty liver disease (NAFLD)|Alzheimer disease|Parkinson disease|Huntington disease	Energy metabolism|Signal transduction|Circulatory system|Environmental adaptation|Endocrine and metabolic diseases|Neurodegenerative diseases|Neurodegenerative diseases|Neurodegenerative diseases	Metabolism|Environmental Information Processing|Organismal Systems|Organismal Systems|Human Diseases|Human Diseases|Human Diseases|Human Diseases	GO:0006122(mitochondrial electron transport, ubiquinol to cytochrome c);GO:0022904(respiratory electron transport chain);GO:0055114(oxidation-reduction process)	GO:0016020(membrane);GO:0016021(integral component of membrane);GO:0045275(respiratory chain complex III);GO:0070469(respirasome)	GO:0008121(ubiquinol-cytochrome-c reductase activity);GO:0009055(electron transfer activity);GO:0016491(oxidoreductase activity)
orf02926	ASM276411v1|ASM276411v1_WP_099999988-1_1	Cluster5:	548	WP_008125505.1	molecular chaperone GroEL [Phyllobacterium sp. YR531]	A9MDV1|CH60_BRUC2	60 kDa chaperonin	groL	Brucella canis (strain ATCC 23365 / NCTC 10854)	COG0459	O	Chaperonin GroEL (HSP60 family)	K04077	groEL, HSPD1	chaperonin GroEL	ko03018|ko04212|ko04940|ko05134|ko05152	RNA degradation|Longevity regulating pathway - worm|Type I diabetes mellitus|Legionellosis|Tuberculosis	Folding, sorting and degradation|Aging|Endocrine and metabolic diseases|Infectious diseases: Bacterial|Infectious diseases: Bacterial	Genetic Information Processing|Organismal Systems|Human Diseases|Human Diseases|Human Diseases	GO:0006457(protein folding)	GO:0005737(cytoplasm)	GO:0000166(nucleotide binding);GO:0005524(ATP binding);GO:0051082(unfolded protein binding)
orf03250	ASM276411v1|ASM276411v1_WP_100000271-1_1	Cluster5:	542	WP_027230450.1	molecular chaperone GroEL [Phyllobacterium sp. UNC302MFCol5.2]	P35471|CH605_RHIME	60 kDa chaperonin 5	groL5	Rhizobium meliloti (strain 1021)	COG0459	O	Chaperonin GroEL (HSP60 family)	K04077	groEL, HSPD1	chaperonin GroEL	ko03018|ko04212|ko04940|ko05134|ko05152	RNA degradation|Longevity regulating pathway - worm|Type I diabetes mellitus|Legionellosis|Tuberculosis	Folding, sorting and degradation|Aging|Endocrine and metabolic diseases|Infectious diseases: Bacterial|Infectious diseases: Bacterial	Genetic Information Processing|Organismal Systems|Human Diseases|Human Diseases|Human Diseases	GO:0006457(protein folding);GO:0042026(protein refolding)	GO:0005737(cytoplasm)	GO:0000166(nucleotide binding);GO:0005524(ATP binding);GO:0051082(unfolded protein binding)
orf04124	ASM276411v1|ASM276411v1_WP_100001614-1_1	Cluster5:	548	WP_027154146.1	molecular chaperone GroEL [Mesorhizobium sp. WSM2561]	Q212H2|CH601_RHOPB	60 kDa chaperonin 1	groL1	Rhodopseudomonas palustris (strain BisB18)	COG0459	O	Chaperonin GroEL (HSP60 family)	K04077	groEL, HSPD1	chaperonin GroEL	ko03018|ko04212|ko04940|ko05134|ko05152	RNA degradation|Longevity regulating pathway - worm|Type I diabetes mellitus|Legionellosis|Tuberculosis	Folding, sorting and degradation|Aging|Endocrine and metabolic diseases|Infectious diseases: Bacterial|Infectious diseases: Bacterial	Genetic Information Processing|Organismal Systems|Human Diseases|Human Diseases|Human Diseases	GO:0042026(protein refolding)	GO:0005737(cytoplasm)	GO:0000166(nucleotide binding);GO:0005524(ATP binding);GO:0051082(unfolded protein binding)
orf00094	ASM276411v1|ASM276411v1_WP_099997608-1_1	Cluster10:	372	WP_061978788.1	MULTISPECIES: ABC transporter [Aureimonas]	Q1CC21|MALK_YERPA	Maltose/maltodextrin import ATP-binding protein MalK	malK	Yersinia pestis bv. Antiqua (strain Antiqua)	COG3842	E	ABC-type Fe3+/spermidine/putrescine transport systems, ATPase components	K10111	malK, mtlK, thuK	multiple sugar transport system ATP-binding protein [EC:3.6.3.-]	ko02010	ABC transporters	Membrane transport	Environmental Information Processing	GO:0006810(transport)	GO:0043190(ATP-binding cassette (ABC) transporter complex)	GO:0000166(nucleotide binding);GO:0005215(transporter activity);GO:0005524(ATP binding);GO:0016887(ATPase activity);GO:0042626(ATPase activity, coupled to transmembrane movement of substances)
orf01731	ASM276411v1|ASM276411v1_WP_099998959-1_1	Cluster10:	336	SDP87316.1	maltose ABC transporter ATP-binding protein /trehalose ABC transporter ATP-binding protein [Phyllobacterium sp. OV277]	P54933|SMOK_RHOSH	ATP-binding transport protein SmoK	smoK	Rhodobacter sphaeroides	COG3842	E	ABC-type Fe3+/spermidine/putrescine transport systems, ATPase components	K10111	malK, mtlK, thuK	multiple sugar transport system ATP-binding protein [EC:3.6.3.-]	ko02010	ABC transporters	Membrane transport	Environmental Information Processing	GO:0006810(transport)	GO:0043190(ATP-binding cassette (ABC) transporter complex)	GO:0000166(nucleotide binding);GO:0005215(transporter activity);GO:0005524(ATP binding);GO:0015423(maltose-transporting ATPase activity);GO:0016787(hydrolase activity);GO:0016887(ATPase activity);GO:0042626(ATPase activity, coupled to transmembrane movement of substances)
orf00813	ASM276411v1|ASM276411v1_WP_100001027-1_1	Cluster26:	615	SDO09816.1	ATP-binding cassette, subfamily B, multidrug efflux pump [Phyllobacterium sp. OV277]	Q57180|Y1051_HAEIN	Uncharacterized ABC transporter ATP-binding protein HI_1051	HI_1051	Haemophilus influenzae (strain ATCC 51907 / DSM 11121 / KW20 / Rd)	COG1132	V	ABC-type multidrug transport system, ATPase and permease component	K18893	vcaM	ATP-binding cassette, subfamily B, multidrug efflux pump	ko02010	ABC transporters	Membrane transport	Environmental Information Processing	GO:0006810(transport);GO:0055085(transmembrane transport)	GO:0016020(membrane);GO:0016021(integral component of membrane)	GO:0000166(nucleotide binding);GO:0005524(ATP binding);GO:0016887(ATPase activity);GO:0042626(ATPase activity, coupled to transmembrane movement of substances)
orf00814	ASM276411v1|ASM276411v1_WP_099998191-1_1	Cluster26:	616	WP_027233441.1	multidrug ABC transporter ATP-binding protein [Phyllobacterium sp. UNC302MFCol5.2]	Q57180|Y1051_HAEIN	Uncharacterized ABC transporter ATP-binding protein HI_1051	HI_1051	Haemophilus influenzae (strain ATCC 51907 / DSM 11121 / KW20 / Rd)	COG1132	V	ABC-type multidrug transport system, ATPase and permease component	K18893	vcaM	ATP-binding cassette, subfamily B, multidrug efflux pump	ko02010	ABC transporters	Membrane transport	Environmental Information Processing	GO:0055085(transmembrane transport)	GO:0016020(membrane);GO:0016021(integral component of membrane)	GO:0000166(nucleotide binding);GO:0005524(ATP binding);GO:0016887(ATPase activity);GO:0042626(ATPase activity, coupled to transmembrane movement of substances)
orf03216	ASM276411v1|ASM276411v1_WP_100000244-1_1	Cluster6:	542	WP_008122534.1	microcin C ABC transporter ATP-binding protein YejF [Phyllobacterium sp. YR531]	P33916|YEJF_ECOLI	Uncharacterized ABC transporter ATP-binding protein YejF	yejF	Escherichia coli (strain K12)	COG4172	Q	ABC-type microcin C transport system, duplicated ATPase component YejF	K13896	yejF	microcin C transport system ATP-binding protein	ko02010	ABC transporters	Membrane transport	Environmental Information Processing	GO:0015833(peptide transport)	None	GO:0000166(nucleotide binding);GO:0005524(ATP binding);GO:0016887(ATPase activity)
orf02289	ASM276411v1|ASM276411v1_WP_099999423-1_1	Cluster87:	267	WP_027232368.1	ABC transporter ATP-binding protein [Phyllobacterium sp. UNC302MFCol5.2]	Q52815|AAPP_RHIL3	General L-amino acid transport ATP-binding protein AapP	aapP	Rhizobium leguminosarum bv. viciae (strain 3841)	COG1126	E	ABC-type polar amino acid transport system, ATPase component	K09972	aapP, bztD	general L-amino acid transport system ATP-binding protein [EC:7.4.2.1]	ko02010	ABC transporters	Membrane transport	Environmental Information Processing	GO:0003333(amino acid transmembrane transport)	None	GO:0000166(nucleotide binding);GO:0005524(ATP binding);GO:0015424(amino acid-transporting ATPase activity);GO:0016887(ATPase activity)
orf04767	ASM276411v1|ASM276411v1_WP_100002133-1_1	Cluster87:	261	WP_027513041.1	ABC transporter ATP-binding protein [Rhizobium sullae]	Q52815|AAPP_RHIL3	General L-amino acid transport ATP-binding protein AapP	aapP	Rhizobium leguminosarum bv. viciae (strain 3841)	COG1126	E	ABC-type polar amino acid transport system, ATPase component	K09972	aapP, bztD	general L-amino acid transport system ATP-binding protein [EC:7.4.2.1]	ko02010	ABC transporters	Membrane transport	Environmental Information Processing	GO:0003333(amino acid transmembrane transport)	None	GO:0000166(nucleotide binding);GO:0005524(ATP binding);GO:0015424(amino acid-transporting ATPase activity);GO:0016887(ATPase activity)
orf00145	ASM276411v1|ASM276411v1_WP_099997652-1_1	Cluster29:	371	WP_027231140.1	branched chain amino acid ABC transporter substrate-binding protein [Phyllobacterium sp. UNC302MFCol5.2]	Q8YJ23|LIVB1_BRUME	Leu/Ile/Val-binding protein homolog 1	BMEI0263	Brucella melitensis biotype 1 (strain 16M / ATCC 23456 / NCTC 10094)	COG0683	E	ABC-type branched-chain amino acid transport system, periplasmic component	K01999	livK	branched-chain amino acid transport system substrate-binding protein	ko02010|ko02024	ABC transporters|Quorum sensing	Membrane transport|Cellular community - prokaryotes	Environmental Information Processing|Cellular Processes	GO:0006865(amino acid transport)	None	None
orf00146	ASM276411v1|ASM276411v1_WP_099997653-1_1	Cluster29:	371	SDO72911.1	branched-chain amino acid transport system substrate-binding protein [Phyllobacterium sp. OV277]	Q8YJ23|LIVB1_BRUME	Leu/Ile/Val-binding protein homolog 1	BMEI0263	Brucella melitensis biotype 1 (strain 16M / ATCC 23456 / NCTC 10094)	COG0683	E	ABC-type branched-chain amino acid transport system, periplasmic component	K01999	livK	branched-chain amino acid transport system substrate-binding protein	ko02010|ko02024	ABC transporters|Quorum sensing	Membrane transport|Cellular community - prokaryotes	Environmental Information Processing|Cellular Processes	GO:0006865(amino acid transport)	None	None
orf00003	ASM276411v1|ASM276411v1_WP_099997536-1_1	Cluster3:	813	SDO67104.1	4-methylaminobutanoate oxidase (formaldehyde-forming) [Phyllobacterium sp. OV277]	Q99LB7|SARDH_MOUSE	Sarcosine dehydrogenase, mitochondrial	Sardh	Mus musculus	COG0404|COG0665	E|E	Glycine cleavage system T protein (aminomethyltransferase)|Glycine/D-amino acid oxidase (deaminating)	K19191	mabO	4-methylaminobutanoate oxidase (formaldehyde-forming) [EC:1.5.3.19]	ko00760	Nicotinate and nicotinamide metabolism	Metabolism of cofactors and vitamins	Metabolism	GO:0032259(methylation);GO:0055114(oxidation-reduction process)	None	GO:0008168(methyltransferase activity);GO:0016491(oxidoreductase activity);GO:0016740(transferase activity)
orf01681	ASM276411v1|ASM276411v1_WP_099998919-1_1	Cluster3:	814	SDP62491.1	4-methylaminobutanoate oxidase (formaldehyde-forming) [Phyllobacterium sp. YR620]	Q8GAI3|MABO1_PAENI	4-methylaminobutanoate oxidase (formaldehyde-forming)	abo	Paenarthrobacter nicotinovorans	COG0404|COG0665	E|E	Glycine cleavage system T protein (aminomethyltransferase)|Glycine/D-amino acid oxidase (deaminating)	K19191	mabO	4-methylaminobutanoate oxidase (formaldehyde-forming) [EC:1.5.3.19]	ko00760	Nicotinate and nicotinamide metabolism	Metabolism of cofactors and vitamins	Metabolism	--	--	--
orf03006	ASM276411v1|ASM276411v1_WP_100001343-1_1	Cluster138:	359	SDP76770.1	methenyltetrahydrofolate cyclohydrolase /5,10-methylenetetrahydrofolate dehydrogenase (NADP+) [Phyllobacterium sp. YR620]	B2SAP4|FOLD_BRUA1	Bifunctional protein FolD	folD	Brucella abortus (strain S19)	COG0190	H	5,10-methylene-tetrahydrofolate dehydrogenase/Methenyl tetrahydrofolate cyclohydrolase	K01491	folD	methylenetetrahydrofolate dehydrogenase (NADP+) / methenyltetrahydrofolate cyclohydrolase [EC:1.5.1.5 3.5.4.9]	ko00670|ko00720	One carbon pool by folate|Carbon fixation pathways in prokaryotes	Metabolism of cofactors and vitamins|Energy metabolism	Metabolism|Metabolism	--	--	--
orf05046	ASM276411v1|ASM276411v1_WP_100003115-1_1	Cluster138:	340	WP_074066701.1	bifunctional methylenetetrahydrofolate dehydrogenase/methenyltetrahydrofolate cyclohydrolase [Rhizobium gallicum]	Q2KCC6|FOLD1_RHIEC	Bifunctional protein FolD 1	folD1	Rhizobium etli (strain CFN 42 / ATCC 51251)	COG0190	H	5,10-methylene-tetrahydrofolate dehydrogenase/Methenyl tetrahydrofolate cyclohydrolase	K01491	folD	methylenetetrahydrofolate dehydrogenase (NADP+) / methenyltetrahydrofolate cyclohydrolase [EC:1.5.1.5 3.5.4.9]	ko00670|ko00720	One carbon pool by folate|Carbon fixation pathways in prokaryotes	Metabolism of cofactors and vitamins|Energy metabolism	Metabolism|Metabolism	GO:0000105(histidine biosynthetic process);GO:0006164(purine nucleotide biosynthetic process);GO:0006730(one-carbon metabolic process);GO:0008152(metabolic process);GO:0008652(cellular amino acid biosynthetic process);GO:0009086(methionine biosynthetic process);GO:0009396(folic acid-containing compound biosynthetic process);GO:0035999(tetrahydrofolate interconversion);GO:0055114(oxidation-reducti…	None	GO:0003824(catalytic activity);GO:0004477(methenyltetrahydrofolate cyclohydrolase activity);GO:0004488(methylenetetrahydrofolate dehydrogenase (NADP+) activity);GO:0016491(oxidoreductase activity);GO:0016787(hydrolase activity)
orf01303	ASM276411v1|ASM276411v1_WP_099998610-1_1	Cluster18:	341	WP_027231672.1	ferredoxin--NADP(+) reductase [Phyllobacterium sp. UNC302MFCol5.2]	Q98M06|FENR_RHILO	Ferredoxin--NADP reductase	mll0792	Mesorhizobium japonicum (strain LMG 29417 / CECT 9101 / MAFF 303099)	COG0492	O	Thioredoxin reductase	K00384	trxB, TRR	thioredoxin reductase (NADPH) [EC:1.8.1.9]	ko00450	Selenocompound metabolism	Metabolism of other amino acids	Metabolism	--	--	--
orf03747	ASM276411v1|ASM276411v1_WP_100000680-1_1	Cluster18:	341	SDP33777.1	thioredoxin reductase (NADPH) [Phyllobacterium sp. YR620]	Q98M06|FENR_RHILO	Ferredoxin--NADP reductase	mll0792	Mesorhizobium japonicum (strain LMG 29417 / CECT 9101 / MAFF 303099)	COG0492	O	Thioredoxin reductase	K00384	trxB, TRR	thioredoxin reductase (NADPH) [EC:1.8.1.9]	ko00450	Selenocompound metabolism	Metabolism of other amino acids	Metabolism	--	--	--
orf05026	ASM276411v1|ASM276411v1_WP_100003102-1_1	Cluster75:	580	WP_068292707.1	gamma-glutamyltransferase [Labrys sp. WJW]	P36267|GGT_PSEUA	Glutathione hydrolase proenzyme	ggt	Pseudomonas sp. (strain A14)	COG0405	E	Gamma-glutamyltranspeptidase	K00681	ggt	gamma-glutamyltranspeptidase / glutathione hydrolase [EC:2.3.2.2 3.4.19.13]	ko00430|ko00460|ko00480	Taurine and hypotaurine metabolism|Cyanoamino acid metabolism|Glutathione metabolism	Metabolism of other amino acids|Metabolism of other amino acids|Metabolism of other amino acids	Metabolism|Metabolism|Metabolism	GO:0006749(glutathione metabolic process)	None	GO:0016746(transferase activity, transferring acyl groups)
orf06068	ASM276411v1|ASM276411v1_WP_100003500-1_1	Cluster75:	579	SDP84952.1	gamma-glutamyltransferase 1 Threonine peptidase. MEROPS family T03 [Phyllobacterium sp. YR620]	P36267|GGT_PSEUA	Glutathione hydrolase proenzyme	ggt	Pseudomonas sp. (strain A14)	COG0405	E	Gamma-glutamyltranspeptidase	K00681	ggt	gamma-glutamyltranspeptidase / glutathione hydrolase [EC:2.3.2.2 3.4.19.13]	ko00430|ko00460|ko00480	Taurine and hypotaurine metabolism|Cyanoamino acid metabolism|Glutathione metabolism	Metabolism of other amino acids|Metabolism of other amino acids|Metabolism of other amino acids	Metabolism|Metabolism|Metabolism	--	--	--
orf01610	ASM276411v1|ASM276411v1_WP_099998861-1_1	Cluster1:	1056	WP_008125008.1	multidrug efflux RND transporter permease subunit [Phyllobacterium sp. YR531]	Q8G2M6|BEPE_BRUSU	Efflux pump membrane transporter BepE	bepE	Brucella suis biovar 1 (strain 1330)	COG0841	V	Multidrug efflux pump subunit AcrB	K03296	TC.HAE1	hydrophobic/amphiphilic exporter-1 (mainly G- bacteria), HAE1 family	None	None	None	None	GO:0006810(transport)	GO:0016020(membrane);GO:0016021(integral component of membrane)	GO:0005215(transporter activity)
orf02463	ASM276411v1|ASM276411v1_WP_099999572-1_1	Cluster1:	1048	WP_022718708.1	transporter [Rhizobium mongolense]	Q8FWV9|BEPG_BRUSU	Efflux pump membrane transporter BepG	bepG	Brucella suis biovar 1 (strain 1330)	COG0841	V	Multidrug efflux pump subunit AcrB	K03296	TC.HAE1	hydrophobic/amphiphilic exporter-1 (mainly G- bacteria), HAE1 family	None	None	None	None	GO:0006810(transport)	GO:0016020(membrane);GO:0016021(integral component of membrane)	GO:0005215(transporter activity)
orf02533	ASM276411v1|ASM276411v1_WP_099999636-1_1	Cluster1:	1073	SFI51283.1	multidrug efflux pump [Phyllobacterium sp. CL33Tsu]	Q8G2M6|BEPE_BRUSU	Efflux pump membrane transporter BepE	bepE	Brucella suis biovar 1 (strain 1330)	COG0841	V	Multidrug efflux pump subunit AcrB	K18902	bpeF	multidrug efflux pump	None	None	None	None	GO:0006810(transport)	GO:0016020(membrane);GO:0016021(integral component of membrane)	GO:0005215(transporter activity)
orf06268	ASM276411v1|ASM276411v1_WP_100003697-1_1	Cluster1:	1048	SDP91249.1	hydrophobic/amphiphilic exporter-1, HAE1 family [Phyllobacterium sp. YR620]	Q8G2M6|BEPE_BRUSU	Efflux pump membrane transporter BepE	bepE	Brucella suis biovar 1 (strain 1330)	COG0841	V	Multidrug efflux pump subunit AcrB	K03296	TC.HAE1	hydrophobic/amphiphilic exporter-1 (mainly G- bacteria), HAE1 family	None	None	None	None	--	--	--
orf04054	ASM276411v1|ASM276411v1_WP_100001547-1_1	Cluster11:	882	SDP39194.1	DNA translocase FtsK [Phyllobacterium sp. YR620]	Q8FYI0|FTSK_BRUSU	DNA translocase FtsK	ftsK	Brucella suis biovar 1 (strain 1330)	COG1674	D	DNA segregation ATPase FtsK/SpoIIIE and related proteins	K03466	ftsK, spoIIIE	DNA segregation ATPase FtsK/SpoIIIE, S-DNA-T family	None	None	None	None	--	--	--
orf06018	ASM276411v1|ASM276411v1_WP_100003463-1_1	Cluster11:	762	SFJ36728.1	DNA translocase FtsK [Phyllobacterium sp. CL33Tsu]	Q8YJB8|FTSK_BRUME	DNA translocase FtsK	ftsK	Brucella melitensis biotype 1 (strain 16M / ATCC 23456 / NCTC 10094)	COG1674	D	DNA segregation ATPase FtsK/SpoIIIE and related proteins	K03466	ftsK, spoIIIE	DNA segregation ATPase FtsK/SpoIIIE, S-DNA-T family	None	None	None	None	None	None	GO:0000166(nucleotide binding);GO:0003677(DNA binding);GO:0005524(ATP binding)
orf00469	ASM276411v1|ASM276411v1_WP_099997913-1_1	Cluster151:	249	SFI83143.1	electron transfer flavoprotein beta subunit [Phyllobacterium sp. CL33Tsu]	P53575|ETFB_BRADU	Electron transfer flavoprotein subunit beta	etfB	Bradyrhizobium diazoefficiens (strain JCM 10833 / IAM 13628 / NBRC 14792 / USDA 110)	COG2086	C	Electron transfer flavoprotein, alpha and beta subunits	K03521	fixA, etfB	electron transfer flavoprotein beta subunit	None	None	None	None	None	None	GO:0009055(electron transfer activity)
orf05266	ASM276411v1|ASM276411v1_WP_100003275-1_1	Cluster151:	254	SDM68512.1	electron transfer flavoprotein beta subunit [Ensifer sp. YR511]	P53575|ETFB_BRADU	Electron transfer flavoprotein subunit beta	etfB	Bradyrhizobium diazoefficiens (strain JCM 10833 / IAM 13628 / NBRC 14792 / USDA 110)	COG2086	C	Electron transfer flavoprotein, alpha and beta subunits	K03521	fixA, etfB	electron transfer flavoprotein beta subunit	None	None	None	None	None	None	GO:0009055(electron transfer activity)
orf00657	ASM276411v1|ASM276411v1_WP_099998066-1_1	Cluster24:	611	WP_027229547.1	potassium transporter [Phyllobacterium sp. UNC302MFCol5.2]	P44933|KEFX_HAEIN	Glutathione-regulated potassium-efflux system protein	kefBC	Haemophilus influenzae (strain ATCC 51907 / DSM 11121 / KW20 / Rd)	COG0475|COG1226	P|P	Kef-type K+ transport system, membrane component KefB|Voltage-gated potassium channel Kch	K11747	kefB	glutathione-regulated potassium-efflux system protein KefB	None	None	None	None	--	--	--
orf02896	ASM276411v1|ASM276411v1_WP_100001333-1_1	Cluster24:	634	WP_008125476.1	potassium transporter TrkA [Phyllobacterium sp. YR531]	P44933|KEFX_HAEIN	Glutathione-regulated potassium-efflux system protein	kefBC	Haemophilus influenzae (strain ATCC 51907 / DSM 11121 / KW20 / Rd)	COG0475|COG1226	P|P	Kef-type K+ transport system, membrane component KefB|Voltage-gated potassium channel Kch	K03455	TC.KEF	monovalent cation:H+ antiporter-2, CPA2 family	None	None	None	None	GO:0006810(transport);GO:0006811(ion transport);GO:0006812(cation transport);GO:0006813(potassium ion transport);GO:0055085(transmembrane transport)	GO:0016020(membrane);GO:0016021(integral component of membrane)	GO:0008324(cation transmembrane transporter activity);GO:0015297(antiporter activity);GO:0015299(solute:proton antiporter activity)
orf01096	ASM276411v1|ASM276411v1_WP_099998436-1_1	Cluster22:	438	SDN98372.1	guanine deaminase [Phyllobacterium sp. OV277]	P76641|GUAD_ECOLI	Guanine deaminase	guaD	Escherichia coli (strain K12)	COG0402	FR	Cytosine/adenosine deaminase or related metal-dependent hydrolase	K01487	E3.5.4.3, guaD	guanine deaminase [EC:3.5.4.3]	ko00230	Purine metabolism	Nucleotide metabolism	Metabolism	GO:0006147(guanine catabolic process)	None	GO:0008270(zinc ion binding);GO:0008892(guanine deaminase activity);GO:0016787(hydrolase activity);GO:0016810(hydrolase activity, acting on carbon-nitrogen (but not peptide) bonds)
orf05635	ASM276411v1|ASM276411v1_WP_100002417-1_1	Cluster22:	452	WP_027232845.1	guanine deaminase [Phyllobacterium sp. UNC302MFCol5.2]	P76641|GUAD_ECOLI	Guanine deaminase	guaD	Escherichia coli (strain K12)	COG0402	FR	Cytosine/adenosine deaminase or related metal-dependent hydrolase	K01487	E3.5.4.3, guaD	guanine deaminase [EC:3.5.4.3]	ko00230	Purine metabolism	Nucleotide metabolism	Metabolism	--	--	--
orf02698	ASM276411v1|ASM276411v1_WP_099999759-1_1	Cluster25:	770	WP_008128881.1	xanthine dehydrogenase molybdopterin binding subunit [Phyllobacterium sp. YR531]	P47990|XDH_CHICK	Xanthine dehydrogenase/oxidase	XDH	Gallus gallus	COG4631	F	Xanthine dehydrogenase, molybdopterin-binding subunit B	K13482	xdhB	xanthine dehydrogenase large subunit [EC:1.17.1.4]	ko00230	Purine metabolism	Nucleotide metabolism	Metabolism	GO:0055114(oxidation-reduction process)	None	GO:0016491(oxidoreductase activity);GO:0030151(molybdenum ion binding)
orf05639	ASM276411v1|ASM276411v1_WP_100002910-1_1	Cluster25:	777	SDP29801.1	xanthine dehydrogenase, molybdenum binding subunit apoprotein [Phyllobacterium sp. OV277]	Q54FB7|XDH_DICDI	Xanthine dehydrogenase	xdh	Dictyostelium discoideum	COG4631	F	Xanthine dehydrogenase, molybdopterin-binding subunit B	K13482	xdhB	xanthine dehydrogenase large subunit [EC:1.17.1.4]	ko00230	Purine metabolism	Nucleotide metabolism	Metabolism	--	--	--
Table S7 c. Multicopy genes and Gene family and annotation information in Phyllobacterium myrsinacearum
Id	Id2	Cluster	Query_Length	NR_Accession	NR_Description	SwissProt_Accession	SwissProt_Description	SwissProt_Gene_Name	SwissProt_Organism	COG_ID	COG_Class	COG_Annotation	KEGG_KO_ID	KEGG_KO_Name	KEGG_KO_Definition	KEGG_Pathway_ID	KEGG_Pathway_Name	KEGG_Hierarchy2	KEGG_Hierarchy1	BP_GO_term	CC_GO_term	MF_GO_term
orf00223	ASM421665v1|ASM421665v1_WP_105737865-1_1	Cluster2:	367	SDP52740.1	Porin subfamily protein [Phyllobacterium sp. OV277]	A5VPH9|OMP2B_BRUO2	Porin Omp2b	omp2a	Brucella ovis (strain ATCC 25840 / 63/290 / NCTC 10512)	COG3203	M	Outer membrane protein (porin)	--	--	--	--	--	--	--	--	--	--
orf01033	ASM421665v1|ASM421665v1_WP_105735946-1_1	Cluster2:	372	SDP64591.1	Porin subfamily protein [Phyllobacterium sp. OV277]	A5VPH9|OMP2B_BRUO2	Porin Omp2b	omp2a	Brucella ovis (strain ATCC 25840 / 63/290 / NCTC 10512)	COG3203	M	Outer membrane protein (porin)	--	--	--	--	--	--	--	--	--	--
orf01250	ASM421665v1|ASM421665v1_WP_105735582-1_1	Cluster2:	372	SDP64591.1	Porin subfamily protein [Phyllobacterium sp. OV277]	B0CKW5|OMP2B_BRUSI	Porin Omp2b	omp2b	Brucella suis (strain ATCC 23445 / NCTC 10510)	COG3203	M	Outer membrane protein (porin)	--	--	--	--	--	--	--	--	--	--
orf02111	ASM421665v1|ASM421665v1_WP_130269890-1_1	Cluster2:	372	SDO05604.1	Porin subfamily protein [Phyllobacterium sp. OV277]	P0DI96|OMP2B_BRUSS	Porin Omp2b	omp2b	Brucella suis	COG3203	M	Outer membrane protein (porin)	--	--	--	--	--	--	--	--	--	--
orf02387	ASM421665v1|ASM421665v1_WP_130270210-1_1	Cluster2:	355	SDN94535.1	Porin subfamily protein [Phyllobacterium sp. OV277]	Q44665|OMP2B_BRUA1	Porin Omp2b	omp2b	Brucella abortus (strain S19)	COG3203	M	Outer membrane protein (porin)	--	--	--	--	--	--	--	--	--	--
orf03802	ASM421665v1|ASM421665v1_WP_130271908-1_1	Cluster2:	370	SDP52416.1	Porin subfamily protein [Phyllobacterium sp. OV277]	A5VPH9|OMP2B_BRUO2	Porin Omp2b	omp2a	Brucella ovis (strain ATCC 25840 / 63/290 / NCTC 10512)	COG3203	M	Outer membrane protein (porin)	--	--	--	--	--	--	--	--	--	--
orf03816	ASM421665v1|ASM421665v1_WP_130271927-1_1	Cluster2:	358	SDP52740.1	Porin subfamily protein [Phyllobacterium sp. OV277]	A5VPH9|OMP2B_BRUO2	Porin Omp2b	omp2a	Brucella ovis (strain ATCC 25840 / 63/290 / NCTC 10512)	COG3203	M	Outer membrane protein (porin)	--	--	--	--	--	--	--	--	--	--
orf03816	ASM421665v1|ASM421665v1_WP_130272100-1_1	Cluster2:	358	SDP52740.1	Porin subfamily protein [Phyllobacterium sp. OV277]	A5VPH9|OMP2B_BRUO2	Porin Omp2b	omp2a	Brucella ovis (strain ATCC 25840 / 63/290 / NCTC 10512)	COG3203	M	Outer membrane protein (porin)	--	--	--	--	--	--	--	--	--	--
orf02291	ASM421665v1|ASM421665v1_WP_130270087-1_1	Cluster23:	409	SDN98410.1	Uncharacterized membrane protein [Phyllobacterium sp. OV277]	--	--	--	--	COG3748	S	Uncharacterized membrane protein	--	--	--	--	--	--	--	None	GO:0016020(membrane);GO:0016021(integral component of membrane)	GO:0009055(electron transfer activity);GO:0020037(heme binding)
orf04155	ASM421665v1|ASM421665v1_WP_130272237-1_1	Cluster23:	413	SDP29713.1	Uncharacterized membrane protein [Phyllobacterium sp. OV277]	--	--	--	--	COG3748	S	Uncharacterized membrane protein	--	--	--	--	--	--	--	--	--	--
orf00017	ASM421665v1|ASM421665v1_WP_105733947-1_1	Cluster80:	86	SDO51371.1	Protein of unknown function [Phyllobacterium sp. OV277]	--	--	--	--	--	--	--	--	--	--	--	--	--	--	--	--	--
orf02922	ASM421665v1|ASM421665v1_WP_130270870-1_1	Cluster17:	389	SDO79330.1	hippurate hydrolase [Phyllobacterium sp. OV277]	P45493|HIPO_CAMJE	Hippurate hydrolase	hipO	Campylobacter jejuni subsp. jejuni serotype O:2 (strain ATCC 700819 / NCTC 11168)	COG1473	R	Metal-dependent amidase/aminoacylase/carboxypeptidase	K01451	hipO	hippurate hydrolase [EC:3.5.1.32]	ko00360	Phenylalanine metabolism	Amino acid metabolism	Metabolism	GO:0008152(metabolic process)	None	GO:0016787(hydrolase activity)
orf02991	ASM421665v1|ASM421665v1_WP_105734440-1_1	Cluster17:	378	SDO76938.1	hippurate hydrolase [Phyllobacterium sp. OV277]	P45493|HIPO_CAMJE	Hippurate hydrolase	hipO	Campylobacter jejuni subsp. jejuni serotype O:2 (strain ATCC 700819 / NCTC 11168)	COG1473	R	Metal-dependent amidase/aminoacylase/carboxypeptidase	K01451	hipO	hippurate hydrolase [EC:3.5.1.32]	ko00360	Phenylalanine metabolism	Amino acid metabolism	Metabolism	--	--	--
orf01470	ASM421665v1|ASM421665v1_WP_130269269-1_1	Cluster3:	815	SDP74414.1	dimethylglycine dehydrogenase [Phyllobacterium sp. OV277]	Q9DBT9|M2GD_MOUSE	Dimethylglycine dehydrogenase, mitochondrial	Dmgdh	Mus musculus	COG0404|COG0665	E|E	Glycine cleavage system T protein (aminomethyltransferase)|Glycine/D-amino acid oxidase (deaminating)	K00315	DMGDH	dimethylglycine dehydrogenase [EC:1.5.8.4]	ko00260	Glycine, serine and threonine metabolism	Amino acid metabolism	Metabolism	GO:0032259(methylation);GO:0055114(oxidation-reduction process)	None	GO:0008168(methyltransferase activity);GO:0016491(oxidoreductase activity);GO:0016740(transferase activity)
orf02298	ASM421665v1|ASM421665v1_WP_130270099-1_1	Cluster3:	824	SDN98009.1	dimethylglycine dehydrogenase [Phyllobacterium sp. OV277]	Q9DBT9|M2GD_MOUSE	Dimethylglycine dehydrogenase, mitochondrial	Dmgdh	Mus musculus	COG0404|COG0665	E|E	Glycine cleavage system T protein (aminomethyltransferase)|Glycine/D-amino acid oxidase (deaminating)	K00315	DMGDH	dimethylglycine dehydrogenase [EC:1.5.8.4]	ko00260	Glycine, serine and threonine metabolism	Amino acid metabolism	Metabolism	GO:0032259(methylation);GO:0055114(oxidation-reduction process)	None	GO:0008168(methyltransferase activity);GO:0016491(oxidoreductase activity);GO:0016740(transferase activity)
orf01796	ASM421665v1|ASM421665v1_WP_130269572-1_1	Cluster9:	1001	SDO17273.1	sarcosine oxidase subunit alpha [Phyllobacterium sp. OV277]	O87386|SOXA_RHIME	Sarcosine oxidase subunit alpha	soxA	Rhizobium meliloti (strain 1021)	COG0404|COG0446	E|I	Glycine cleavage system T protein (aminomethyltransferase)|NADPH-dependent 2,4-dienoyl-CoA reductase, sulfur reductase, or a related oxidoreductase	K00302	soxA	sarcosine oxidase, subunit alpha [EC:1.5.3.1]	ko00260	Glycine, serine and threonine metabolism	Amino acid metabolism	Metabolism	GO:0046653(tetrahydrofolate metabolic process);GO:0055114(oxidation-reduction process)	None	GO:0016491(oxidoreductase activity)
orf02294	ASM421665v1|ASM421665v1_WP_130270093-1_1	Cluster9:	996	SDN98296.1	sarcosine oxidase subunit alpha [Phyllobacterium sp. OV277]	O87386|SOXA_RHIME	Sarcosine oxidase subunit alpha	soxA	Rhizobium meliloti (strain 1021)	COG0404|COG0446	E|I	Glycine cleavage system T protein (aminomethyltransferase)|NADPH-dependent 2,4-dienoyl-CoA reductase, sulfur reductase, or a related oxidoreductase	K00302	soxA	sarcosine oxidase, subunit alpha [EC:1.5.3.1]	ko00260	Glycine, serine and threonine metabolism	Amino acid metabolism	Metabolism	GO:0046653(tetrahydrofolate metabolic process);GO:0055114(oxidation-reduction process)	None	GO:0016491(oxidoreductase activity)
orf02365	ASM421665v1|ASM421665v1_WP_105732336-1_1	Cluster7:	486	SDN95381.1	succinate semialdehyde dehydrogenase [Phyllobacterium sp. OV277]	Q9I6M5|DAVD_PSEAE	Glutarate-semialdehyde dehydrogenase	davD	Pseudomonas aeruginosa (strain ATCC 15692 / DSM 22644 / CIP 104116 / JCM 14847 / LMG 12228 / 1C / PRS 101 / PAO1)	COG1012	C	Acyl-CoA reductase or other NAD-dependent aldehyde dehydrogenase	K00135	gabD	succinate-semialdehyde dehydrogenase / glutarate-semialdehyde dehydrogenase [EC:1.2.1.16 1.2.1.79 1.2.1.20]	ko00250|ko00310|ko00350|ko00650|ko00760	Alanine, aspartate and glutamate metabolism|Lysine degradation|Tyrosine metabolism|Butanoate metabolism|Nicotinate and nicotinamide metabolism	Amino acid metabolism|Amino acid metabolism|Amino acid metabolism|Carbohydrate metabolism|Metabolism of cofactors and vitamins	Metabolism|Metabolism|Metabolism|Metabolism|Metabolism	GO:0008152(metabolic process);GO:0009450(gamma-aminobutyric acid catabolic process);GO:0055114(oxidation-reduction process)	None	GO:0009013(succinate-semialdehyde dehydrogenase [NAD(P)+] activity);GO:0016491(oxidoreductase activity);GO:0016620(oxidoreductase activity, acting on the aldehyde or oxo group of donors, NAD or NADP as acceptor)
orf04665	ASM421665v1|ASM421665v1_WP_105733821-1_1	Cluster7:	494	WP_012648992.1	NAD-dependent succinate-semialdehyde dehydrogenase [Agrobacterium vitis]	Q9I6M5|DAVD_PSEAE	Glutarate-semialdehyde dehydrogenase	davD	Pseudomonas aeruginosa (strain ATCC 15692 / DSM 22644 / CIP 104116 / JCM 14847 / LMG 12228 / 1C / PRS 101 / PAO1)	COG1012	C	Acyl-CoA reductase or other NAD-dependent aldehyde dehydrogenase	K00135	gabD	succinate-semialdehyde dehydrogenase / glutarate-semialdehyde dehydrogenase [EC:1.2.1.16 1.2.1.79 1.2.1.20]	ko00250|ko00310|ko00350|ko00650|ko00760	Alanine, aspartate and glutamate metabolism|Lysine degradation|Tyrosine metabolism|Butanoate metabolism|Nicotinate and nicotinamide metabolism	Amino acid metabolism|Amino acid metabolism|Amino acid metabolism|Carbohydrate metabolism|Metabolism of cofactors and vitamins	Metabolism|Metabolism|Metabolism|Metabolism|Metabolism	GO:0008152(metabolic process);GO:0009450(gamma-aminobutyric acid catabolic process);GO:0055114(oxidation-reduction process)	None	GO:0009013(succinate-semialdehyde dehydrogenase [NAD(P)+] activity);GO:0016491(oxidoreductase activity);GO:0016620(oxidoreductase activity, acting on the aldehyde or oxo group of donors, NAD or NADP as acceptor)
orf00799	ASM421665v1|ASM421665v1_WP_130268868-1_1	Cluster76:	464	SDP11907.1	4-aminobutyrate---pyruvate transaminase [Phyllobacterium sp. OV277]	Q84P54|GATP1_SOLLC	Gamma aminobutyrate transaminase 1, mitochondrial	GABA-TP1	Solanum lycopersicum	COG0161	H	Adenosylmethionine-8-amino-7-oxononanoate aminotransferase	K16871	POP2	4-aminobutyrate---pyruvate transaminase [EC:2.6.1.96]	ko00250|ko00650	Alanine, aspartate and glutamate metabolism|Butanoate metabolism	Amino acid metabolism|Carbohydrate metabolism	Metabolism|Metabolism	None	None	GO:0003824(catalytic activity);GO:0008483(transaminase activity);GO:0016740(transferase activity)
orf05015	ASM421665v1|ASM421665v1_WP_199538073-1_1	Cluster76:	454	WP_069062087.1	aminotransferase [Sinorhizobium sp. RAC02]	Q94CE5|GATP_ARATH	Gamma-aminobutyrate transaminase POP2, mitochondrial	POP2	Arabidopsis thaliana	COG0161	H	Adenosylmethionine-8-amino-7-oxononanoate aminotransferase	K16871	POP2	4-aminobutyrate---pyruvate transaminase [EC:2.6.1.96]	ko00250|ko00650	Alanine, aspartate and glutamate metabolism|Butanoate metabolism	Amino acid metabolism|Carbohydrate metabolism	Metabolism|Metabolism	None	None	GO:0003824(catalytic activity);GO:0008483(transaminase activity);GO:0030170(pyridoxal phosphate binding)
orf02250	ASM421665v1|ASM421665v1_WP_130270048-1_1	Cluster64:	584	SDN99746.1	acetolactate synthase, large subunit [Phyllobacterium sp. OV277]	P00893|ILVI_ECOLI	Acetolactate synthase isozyme 3 large subunit	ilvI	Escherichia coli (strain K12)	COG0028	EH	Acetolactate synthase large subunit or other thiamine pyrophosphate-requiring enzyme	K01652	E2.2.1.6L, ilvB, ilvG, ilvI	acetolactate synthase I/II/III large subunit [EC:2.2.1.6]	ko00290|ko00650|ko00660|ko00770	Valine, leucine and isoleucine biosynthesis|Butanoate metabolism|C5-Branched dibasic acid metabolism|Pantothenate and CoA biosynthesis	Amino acid metabolism|Carbohydrate metabolism|Carbohydrate metabolism|Metabolism of cofactors and vitamins	Metabolism|Metabolism|Metabolism|Metabolism	--	--	--
orf04815	ASM421665v1|ASM421665v1_WP_130272788-1_1	Cluster64:	598	SDP90566.1	acetolactate synthase, large subunit [Phyllobacterium sp. OV277]	P00893|ILVI_ECOLI	Acetolactate synthase isozyme 3 large subunit	ilvI	Escherichia coli (strain K12)	COG0028	EH	Acetolactate synthase large subunit or other thiamine pyrophosphate-requiring enzyme	K01652	E2.2.1.6L, ilvB, ilvG, ilvI	acetolactate synthase I/II/III large subunit [EC:2.2.1.6]	ko00290|ko00650|ko00660|ko00770	Valine, leucine and isoleucine biosynthesis|Butanoate metabolism|C5-Branched dibasic acid metabolism|Pantothenate and CoA biosynthesis	Amino acid metabolism|Carbohydrate metabolism|Carbohydrate metabolism|Metabolism of cofactors and vitamins	Metabolism|Metabolism|Metabolism|Metabolism	GO:0008652(cellular amino acid biosynthetic process);GO:0009082(branched-chain amino acid biosynthetic process);GO:0009097(isoleucine biosynthetic process)	None	GO:0000287(magnesium ion binding);GO:0003824(catalytic activity);GO:0003984(acetolactate synthase activity);GO:0016740(transferase activity);GO:0030976(thiamine pyrophosphate binding);GO:0046872(metal ion binding);GO:0050660(flavin adenine dinucleotide binding)
orf03513	ASM421665v1|ASM421665v1_WP_130271502-1_1	Cluster28:	443	SDO54087.1	beta-alanine--pyruvate transaminase [Phyllobacterium sp. OV277]	Q9I700|BAUA_PSEAE	Beta-alanine--pyruvate aminotransferase	bauA	Pseudomonas aeruginosa (strain ATCC 15692 / DSM 22644 / CIP 104116 / JCM 14847 / LMG 12228 / 1C / PRS 101 / PAO1)	COG0161	H	Adenosylmethionine-8-amino-7-oxononanoate aminotransferase	K00822	E2.6.1.18	beta-alanine--pyruvate transaminase [EC:2.6.1.18]	ko00280|ko00410|ko00640	Valine, leucine and isoleucine degradation|beta-Alanine metabolism|Propanoate metabolism	Amino acid metabolism|Metabolism of other amino acids|Carbohydrate metabolism	Metabolism|Metabolism|Metabolism	None	None	GO:0003824(catalytic activity);GO:0008483(transaminase activity);GO:0016740(transferase activity);GO:0030170(pyridoxal phosphate binding)
orf03779	ASM421665v1|ASM421665v1_WP_130271876-1_1	Cluster28:	442	SDP51886.1	beta-alanine--pyruvate transaminase [Phyllobacterium sp. OV277]	Q9I700|BAUA_PSEAE	Beta-alanine--pyruvate aminotransferase	bauA	Pseudomonas aeruginosa (strain ATCC 15692 / DSM 22644 / CIP 104116 / JCM 14847 / LMG 12228 / 1C / PRS 101 / PAO1)	COG0161	H	Adenosylmethionine-8-amino-7-oxononanoate aminotransferase	K00822	E2.6.1.18	beta-alanine--pyruvate transaminase [EC:2.6.1.18]	ko00280|ko00410|ko00640	Valine, leucine and isoleucine degradation|beta-Alanine metabolism|Propanoate metabolism	Amino acid metabolism|Metabolism of other amino acids|Carbohydrate metabolism	Metabolism|Metabolism|Metabolism	--	--	--
orf02288	ASM421665v1|ASM421665v1_WP_130270082-1_1	Cluster12:	844	SDN98502.1	protein translocase subunit secF /protein translocase subunit secD [Phyllobacterium sp. OV277]	Q2YNM0|SECDF_BRUA2	Protein translocase subunit SecDF	secDF	Brucella abortus (strain 2308)	COG0341|COG0342	U|U	Preprotein translocase subunit SecF|Preprotein translocase subunit SecD	K12257	secDF	SecD/SecF fusion protein	ko02024|ko03060|ko03070	Quorum sensing|Protein export|Bacterial secretion system	Cellular community - prokaryotes|Folding, sorting and degradation|Membrane transport	Cellular Processes|Genetic Information Processing|Environmental Information Processing	GO:0006810(transport);GO:0006886(intracellular protein transport);GO:0015031(protein transport)	GO:0005886(plasma membrane);GO:0016020(membrane);GO:0016021(integral component of membrane)	GO:0015450(P-P-bond-hydrolysis-driven protein transmembrane transporter activity)
orf02680	ASM421665v1|ASM421665v1_WP_130270541-1_1	Cluster12:	753	SDN82903.1	protein translocase subunit secF /protein translocase subunit secD [Phyllobacterium sp. OV277]	Q2YNM0|SECDF_BRUA2	Protein translocase subunit SecDF	secDF	Brucella abortus (strain 2308)	COG0341|COG0342	U|U	Preprotein translocase subunit SecF|Preprotein translocase subunit SecD	K12257	secDF	SecD/SecF fusion protein	ko02024|ko03060|ko03070	Quorum sensing|Protein export|Bacterial secretion system	Cellular community - prokaryotes|Folding, sorting and degradation|Membrane transport	Cellular Processes|Genetic Information Processing|Environmental Information Processing	GO:0006810(transport);GO:0006886(intracellular protein transport);GO:0015031(protein transport)	GO:0005886(plasma membrane);GO:0016020(membrane);GO:0016021(integral component of membrane)	GO:0015450(P-P-bond-hydrolysis-driven protein transmembrane transporter activity)
orf04922	ASM421665v1|ASM421665v1_WP_130272759-1_1	Cluster1:	1040	OJY01705.1	multidrug efflux RND transporter permease subunit [Rhizobiales bacterium 63-22]	P31224|ACRB_ECOLI	Multidrug efflux pump subunit AcrB	acrB	Escherichia coli (strain K12)	COG0841	V	Multidrug efflux pump subunit AcrB	K18146	adeB	multidrug efflux pump	ko01501	beta-Lactam resistance	Drug resistance: Antimicrobial	Human Diseases	GO:0006810(transport)	GO:0016020(membrane);GO:0016021(integral component of membrane)	GO:0005215(transporter activity)
orf01711	ASM421665v1|ASM421665v1_WP_105732725-1_1	Cluster1:	1027	SDN76229.1	multidrug efflux pump [Phyllobacterium sp. OV277]	Q57124|Y895_HAEIN	Uncharacterized transporter HI_0895	HI_0895	Haemophilus influenzae (strain ATCC 51907 / DSM 11121 / KW20 / Rd)	COG0841	V	Multidrug efflux pump subunit AcrB	K18138	acrB, mexB, adeJ, smeE, mtrD, cmeB	multidrug efflux pump	ko01501|ko01503	beta-Lactam resistance|Cationic antimicrobial peptide (CAMP) resistance	Drug resistance: Antimicrobial|Drug resistance: Antimicrobial	Human Diseases|Human Diseases	GO:0006810(transport)	GO:0016020(membrane);GO:0016021(integral component of membrane)	GO:0005215(transporter activity)
orf04881	ASM421665v1|ASM421665v1_WP_130272731-1_1	Cluster1:	1025	SDP84495.1	multidrug efflux pump [Phyllobacterium sp. OV277]	Q57124|Y895_HAEIN	Uncharacterized transporter HI_0895	HI_0895	Haemophilus influenzae (strain ATCC 51907 / DSM 11121 / KW20 / Rd)	COG0841	V	Multidrug efflux pump subunit AcrB	K18138	acrB, mexB, adeJ, smeE, mtrD, cmeB	multidrug efflux pump	ko01501|ko01503	beta-Lactam resistance|Cationic antimicrobial peptide (CAMP) resistance	Drug resistance: Antimicrobial|Drug resistance: Antimicrobial	Human Diseases|Human Diseases	--	--	--
orf05466	ASM421665v1|ASM421665v1_WP_105738166-1_1	Cluster1:	1047	SDP91933.1	multidrug efflux pump [Phyllobacterium sp. OV277]	Q8G2M6|BEPE_BRUSU	Efflux pump membrane transporter BepE	bepE	Brucella suis biovar 1 (strain 1330)	COG0841	V	Multidrug efflux pump subunit AcrB	K18138	acrB, mexB, adeJ, smeE, mtrD, cmeB	multidrug efflux pump	ko01501|ko01503	beta-Lactam resistance|Cationic antimicrobial peptide (CAMP) resistance	Drug resistance: Antimicrobial|Drug resistance: Antimicrobial	Human Diseases|Human Diseases	--	--	--
orf00720	ASM421665v1|ASM421665v1_WP_105736952-1_1	Cluster50:	481	SDP14942.1	outer membrane protein [Phyllobacterium sp. OV277]	Q8G0Y6|BEPC_BRUSU	Outer membrane efflux protein BepC	bepC	Brucella suis biovar 1 (strain 1330)	COG1538	M	Outer membrane protein TolC	K12340	tolC	outer membrane protein	ko01501|ko01503|ko02020|ko03070|ko04626|ko05133	beta-Lactam resistance|Cationic antimicrobial peptide (CAMP) resistance|Two-component system|Bacterial secretion system|Plant-pathogen interaction|Pertussis	Drug resistance: Antimicrobial|Drug resistance: Antimicrobial|Signal transduction|Membrane transport|Environmental adaptation|Infectious diseases: Bacterial	Human Diseases|Human Diseases|Environmental Information Processing|Environmental Information Processing|Organismal Systems|Human Diseases	--	--	--
orf02656	ASM421665v1|ASM421665v1_WP_130270519-1_1	Cluster50:	426	SDN83717.1	outer membrane protein [Phyllobacterium sp. OV277]	Q8G0Y6|BEPC_BRUSU	Outer membrane efflux protein BepC	bepC	Brucella suis biovar 1 (strain 1330)	COG1538	M	Outer membrane protein TolC	K12340	tolC	outer membrane protein	ko01501|ko01503|ko02020|ko03070|ko04626|ko05133	beta-Lactam resistance|Cationic antimicrobial peptide (CAMP) resistance|Two-component system|Bacterial secretion system|Plant-pathogen interaction|Pertussis	Drug resistance: Antimicrobial|Drug resistance: Antimicrobial|Signal transduction|Membrane transport|Environmental adaptation|Infectious diseases: Bacterial	Human Diseases|Human Diseases|Environmental Information Processing|Environmental Information Processing|Organismal Systems|Human Diseases	GO:0006810(transport)	GO:0019867(outer membrane)	GO:0005215(transporter activity)
orf04789	ASM421665v1|ASM421665v1_WP_130272676-1_1	Cluster6:	534	SDP83506.1	oligopeptide transport system ATP-binding protein [Phyllobacterium sp. OV277]	P33916|YEJF_ECOLI	Uncharacterized ABC transporter ATP-binding protein YejF	yejF	Escherichia coli (strain K12)	COG4172	Q	ABC-type microcin C transport system, duplicated ATPase component YejF	K10823	oppF	oligopeptide transport system ATP-binding protein	ko01501|ko02010|ko02024	beta-Lactam resistance|ABC transporters|Quorum sensing	Drug resistance: Antimicrobial|Membrane transport|Cellular community - prokaryotes	Human Diseases|Environmental Information Processing|Cellular Processes	--	--	--
orf03476	ASM421665v1|ASM421665v1_WP_130271464-1_1	Cluster47:	838	SDO55519.1	Cu+-exporting ATPase [Phyllobacterium sp. OV277]	Q9X5V3|ATCU_RHILV	Copper-transporting P-type ATPase	actP	Rhizobium leguminosarum bv. viciae	COG2217|COG3350	P|S	Cation transport ATPase|Uncharacterized conserved protein, YHS domain	K17686	copA, ATP7	Cu+-exporting ATPase [EC:3.6.3.54]	ko01524|ko04016	Platinum drug resistance|MAPK signaling pathway - plant	Drug resistance: Antineoplastic|Signal transduction	Human Diseases|Environmental Information Processing	GO:0006812(cation transport)	GO:0005886(plasma membrane);GO:0016020(membrane);GO:0016021(integral component of membrane)	GO:0000166(nucleotide binding);GO:0016787(hydrolase activity);GO:0019829(cation-transporting ATPase activity);GO:0046872(metal ion binding)
orf00725	ASM421665v1|ASM421665v1_WP_130268827-1_1	Cluster55:	544	SDP14613.1	cell division protein FtsI (penicillin-binding protein 3) [Phyllobacterium sp. OV277]	B8H0A0|FTSI_CAUVN	Probable peptidoglycan D,D-transpeptidase FtsI	ftsI	Caulobacter vibrioides (strain NA1000 / CB15N)	COG0768	DM	Cell division protein FtsI/penicillin-binding protein 2	K03587	ftsI	cell division protein FtsI (penicillin-binding protein 3) [EC:3.4.16.4]	ko00550|ko01501	Peptidoglycan biosynthesis|beta-Lactam resistance	Glycan biosynthesis and metabolism|Drug resistance: Antimicrobial	Metabolism|Human Diseases	GO:0051301(cell division)	GO:0016020(membrane);GO:0016021(integral component of membrane)	GO:0008658(penicillin binding)
orf02191	ASM421665v1|ASM421665v1_WP_130269983-1_1	Cluster55:	574	SDO02052.1	cell division protein FtsI (penicillin-binding protein 3) [Phyllobacterium sp. OV277]	B8H0A0|FTSI_CAUVN	Probable peptidoglycan D,D-transpeptidase FtsI	ftsI	Caulobacter vibrioides (strain NA1000 / CB15N)	COG0768	DM	Cell division protein FtsI/penicillin-binding protein 2	K03587	ftsI	cell division protein FtsI (penicillin-binding protein 3) [EC:3.4.16.4]	ko00550|ko01501	Peptidoglycan biosynthesis|beta-Lactam resistance	Glycan biosynthesis and metabolism|Drug resistance: Antimicrobial	Metabolism|Human Diseases	GO:0051301(cell division)	GO:0016020(membrane);GO:0016021(integral component of membrane)	GO:0008658(penicillin binding)
orf00480	ASM421665v1|ASM421665v1_WP_130268682-1_1	Cluster10:	362	WP_068955096.1	ABC transporter ATP-binding protein [Pararhizobium polonicum]	Q9Z3R9|AGLK_RHIME	Alpha-glucoside transport ATP-binding protein AglK	aglK	Rhizobium meliloti (strain 1021)	COG3842	E	ABC-type Fe3+/spermidine/putrescine transport systems, ATPase components	K10111	malK, mtlK, thuK	multiple sugar transport system ATP-binding protein [EC:3.6.3.-]	ko02010	ABC transporters	Membrane transport	Environmental Information Processing	GO:0006810(transport)	GO:0043190(ATP-binding cassette (ABC) transporter complex)	GO:0000166(nucleotide binding);GO:0005215(transporter activity);GO:0005524(ATP binding);GO:0016887(ATPase activity);GO:0042626(ATPase activity, coupled to transmembrane movement of substances)
orf01529	ASM421665v1|ASM421665v1_WP_130269295-1_1	Cluster10:	336	SDP87316.1	maltose ABC transporter ATP-binding protein /trehalose ABC transporter ATP-binding protein [Phyllobacterium sp. OV277]	P54933|SMOK_RHOSH	ATP-binding transport protein SmoK	smoK	Rhodobacter sphaeroides	COG3842	E	ABC-type Fe3+/spermidine/putrescine transport systems, ATPase components	K10111	malK, mtlK, thuK	multiple sugar transport system ATP-binding protein [EC:3.6.3.-]	ko02010	ABC transporters	Membrane transport	Environmental Information Processing	GO:0006810(transport)	GO:0043190(ATP-binding cassette (ABC) transporter complex)	GO:0000166(nucleotide binding);GO:0005215(transporter activity);GO:0005524(ATP binding);GO:0015423(maltose-transporting ATPase activity);GO:0016787(hydrolase activity);GO:0016887(ATPase activity);GO:0042626(ATPase activity, coupled to transmembrane movement of substances)
orf04469	ASM421665v1|ASM421665v1_WP_130272439-1_1	Cluster10:	338	WP_056255766.1	ABC transporter ATP-binding protein [Devosia sp. Root436]	Q9KL04|MALK_VIBCH	Maltose/maltodextrin import ATP-binding protein MalK	malK	Vibrio cholerae serotype O1 (strain ATCC 39315 / El Tor Inaba N16961)	COG3842	E	ABC-type Fe3+/spermidine/putrescine transport systems, ATPase components	K10111	malK, mtlK, thuK	multiple sugar transport system ATP-binding protein [EC:3.6.3.-]	ko02010	ABC transporters	Membrane transport	Environmental Information Processing	GO:0006810(transport)	GO:0043190(ATP-binding cassette (ABC) transporter complex)	GO:0000166(nucleotide binding);GO:0005215(transporter activity);GO:0005524(ATP binding);GO:0016887(ATPase activity);GO:0042626(ATPase activity, coupled to transmembrane movement of substances)
orf03632	ASM421665v1|ASM421665v1_WP_130271704-1_1	Cluster173:	414	SDP47875.1	carbohydrate ABC transporter substrate-binding protein, CUT1 family [Phyllobacterium sp. OV277]	Q92KZ7|SP39_RHIME	Probable sugar-binding periplasmic protein	R03301	Rhizobium meliloti (strain 1021)	COG1653	G	ABC-type glycerol-3-phosphate transport system, periplasmic component	K17315	gtsA, glcE	glucose/mannose transport system substrate-binding protein	ko02010	ABC transporters	Membrane transport	Environmental Information Processing	GO:0006810(transport);GO:0008643(carbohydrate transport)	None	GO:0005215(transporter activity)
orf05129	ASM421665v1|ASM421665v1_WP_130272910-1_1	Cluster173:	403	SDP47875.1	carbohydrate ABC transporter substrate-binding protein, CUT1 family [Phyllobacterium sp. OV277]	Q92KZ7|SP39_RHIME	Probable sugar-binding periplasmic protein	R03301	Rhizobium meliloti (strain 1021)	COG1653	G	ABC-type glycerol-3-phosphate transport system, periplasmic component	K17315	gtsA, glcE	glucose/mannose transport system substrate-binding protein	ko02010	ABC transporters	Membrane transport	Environmental Information Processing	GO:0006810(transport);GO:0008643(carbohydrate transport)	None	GO:0005215(transporter activity)
orf01999	ASM421665v1|ASM421665v1_WP_130269790-1_1	Cluster26:	616	SDO09816.1	ATP-binding cassette, subfamily B, multidrug efflux pump [Phyllobacterium sp. OV277]	Q57180|Y1051_HAEIN	Uncharacterized ABC transporter ATP-binding protein HI_1051	HI_1051	Haemophilus influenzae (strain ATCC 51907 / DSM 11121 / KW20 / Rd)	COG1132	V	ABC-type multidrug transport system, ATPase and permease component	K18893	vcaM	ATP-binding cassette, subfamily B, multidrug efflux pump	ko02010	ABC transporters	Membrane transport	Environmental Information Processing	GO:0006810(transport);GO:0055085(transmembrane transport)	GO:0016020(membrane);GO:0016021(integral component of membrane)	GO:0000166(nucleotide binding);GO:0005524(ATP binding);GO:0016887(ATPase activity);GO:0042626(ATPase activity, coupled to transmembrane movement of substances)
orf02000	ASM421665v1|ASM421665v1_WP_130269792-1_1	Cluster26:	616	SDO09787.1	ATP-binding cassette, subfamily B, multidrug efflux pump [Phyllobacterium sp. OV277]	Q57180|Y1051_HAEIN	Uncharacterized ABC transporter ATP-binding protein HI_1051	HI_1051	Haemophilus influenzae (strain ATCC 51907 / DSM 11121 / KW20 / Rd)	COG1132	V	ABC-type multidrug transport system, ATPase and permease component	K18893	vcaM	ATP-binding cassette, subfamily B, multidrug efflux pump	ko02010	ABC transporters	Membrane transport	Environmental Information Processing	GO:0055085(transmembrane transport)	GO:0016020(membrane);GO:0016021(integral component of membrane)	GO:0000166(nucleotide binding);GO:0005524(ATP binding);GO:0016887(ATPase activity);GO:0042626(ATPase activity, coupled to transmembrane movement of substances)
orf00346	ASM421665v1|ASM421665v1_WP_130268603-1_1	Cluster6:	543	SDO37041.1	microcin C transport system ATP-binding protein [Phyllobacterium sp. OV277]	P33916|YEJF_ECOLI	Uncharacterized ABC transporter ATP-binding protein YejF	yejF	Escherichia coli (strain K12)	COG4172	Q	ABC-type microcin C transport system, duplicated ATPase component YejF	K13896	yejF	microcin C transport system ATP-binding protein	ko02010	ABC transporters	Membrane transport	Environmental Information Processing	GO:0015833(peptide transport)	None	GO:0000166(nucleotide binding);GO:0005524(ATP binding);GO:0016887(ATPase activity)
orf03094	ASM421665v1|ASM421665v1_WP_105734363-1_1	Cluster29:	358	SDO72882.1	general L-amino acid-binding protein [Phyllobacterium sp. OV277]	Q8FYS6|LIVB1_BRUSU	Leu/Ile/Val-binding protein homolog 1	BR1785	Brucella suis biovar 1 (strain 1330)	COG0683	E	ABC-type branched-chain amino acid transport system, periplasmic component	K01999	livK	branched-chain amino acid transport system substrate-binding protein	ko02010|ko02024	ABC transporters|Quorum sensing	Membrane transport|Cellular community - prokaryotes	Environmental Information Processing|Cellular Processes	GO:0006865(amino acid transport)	None	None
orf03947	ASM421665v1|ASM421665v1_WP_130272067-1_1	Cluster29:	339	SDO72882.1	general L-amino acid-binding protein [Phyllobacterium sp. OV277]	Q8FYS6|LIVB1_BRUSU	Leu/Ile/Val-binding protein homolog 1	BR1785	Brucella suis biovar 1 (strain 1330)	COG0683	E	ABC-type branched-chain amino acid transport system, periplasmic component	K01999	livK	branched-chain amino acid transport system substrate-binding protein	ko02010|ko02024	ABC transporters|Quorum sensing	Membrane transport|Cellular community - prokaryotes	Environmental Information Processing|Cellular Processes	GO:0006865(amino acid transport)	None	None
orf01471	ASM421665v1|ASM421665v1_WP_130269270-1_1	Cluster3:	814	SDP74393.1	4-methylaminobutanoate oxidase (formaldehyde-forming) [Phyllobacterium sp. OV277]	Q8GAI3|MABO1_PAENI	4-methylaminobutanoate oxidase (formaldehyde-forming)	abo	Paenarthrobacter nicotinovorans	COG0404|COG0665	E|E	Glycine cleavage system T protein (aminomethyltransferase)|Glycine/D-amino acid oxidase (deaminating)	K19191	mabO	4-methylaminobutanoate oxidase (formaldehyde-forming) [EC:1.5.3.19]	ko00760	Nicotinate and nicotinamide metabolism	Metabolism of cofactors and vitamins	Metabolism	--	--	--
orf03212	ASM421665v1|ASM421665v1_WP_130271212-1_1	Cluster3:	813	SDO67104.1	4-methylaminobutanoate oxidase (formaldehyde-forming) [Phyllobacterium sp. OV277]	Q99LB7|SARDH_MOUSE	Sarcosine dehydrogenase, mitochondrial	Sardh	Mus musculus	COG0404|COG0665	E|E	Glycine cleavage system T protein (aminomethyltransferase)|Glycine/D-amino acid oxidase (deaminating)	K19191	mabO	4-methylaminobutanoate oxidase (formaldehyde-forming) [EC:1.5.3.19]	ko00760	Nicotinate and nicotinamide metabolism	Metabolism of cofactors and vitamins	Metabolism	GO:0032259(methylation);GO:0055114(oxidation-reduction process)	None	GO:0008168(methyltransferase activity);GO:0016491(oxidoreductase activity);GO:0016740(transferase activity)
orf01015	ASM421665v1|ASM421665v1_WP_105735977-1_1	Cluster1:	1073	SDP01671.1	multidrug efflux pump [Phyllobacterium sp. OV277]	Q8G2M6|BEPE_BRUSU	Efflux pump membrane transporter BepE	bepE	Brucella suis biovar 1 (strain 1330)	COG0841	V	Multidrug efflux pump subunit AcrB	K18902	bpeF	multidrug efflux pump	None	None	None	None	GO:0006810(transport)	GO:0016020(membrane);GO:0016021(integral component of membrane)	GO:0005215(transporter activity)
orf02689	ASM421665v1|ASM421665v1_WP_105732605-1_1	Cluster1:	1057	SDN82524.1	hydrophobic/amphiphilic exporter-1, HAE1 family [Phyllobacterium sp. OV277]	Q8FWV9|BEPG_BRUSU	Efflux pump membrane transporter BepG	bepG	Brucella suis biovar 1 (strain 1330)	COG0841	V	Multidrug efflux pump subunit AcrB	K03296	TC.HAE1	hydrophobic/amphiphilic exporter-1 (mainly G- bacteria), HAE1 family	None	None	None	None	GO:0006810(transport)	GO:0016020(membrane);GO:0016021(integral component of membrane)	GO:0005215(transporter activity)
orf03238	ASM421665v1|ASM421665v1_WP_105734236-1_1	Cluster11:	880	SDO66083.1	DNA translocase FtsK [Phyllobacterium sp. OV277]	Q8FYI0|FTSK_BRUSU	DNA translocase FtsK	ftsK	Brucella suis biovar 1 (strain 1330)	COG1674	D	DNA segregation ATPase FtsK/SpoIIIE and related proteins	K03466	ftsK, spoIIIE	DNA segregation ATPase FtsK/SpoIIIE, S-DNA-T family	None	None	None	None	--	--	--
orf05458	ASM421665v1|ASM421665v1_WP_130273156-1_1	Cluster11:	804	SDP91854.1	DNA translocase FtsK [Phyllobacterium sp. OV277]	Q8FYI0|FTSK_BRUSU	DNA translocase FtsK	ftsK	Brucella suis biovar 1 (strain 1330)	COG1674	D	DNA segregation ATPase FtsK/SpoIIIE and related proteins	K03466	ftsK, spoIIIE	DNA segregation ATPase FtsK/SpoIIIE, S-DNA-T family	None	None	None	None	None	None	GO:0000166(nucleotide binding);GO:0003677(DNA binding);GO:0005524(ATP binding)
orf00606	ASM421665v1|ASM421665v1_WP_105736225-1_1	Cluster24:	606	SDP59828.1	Kef-type potassium/proton antiporter, CPA2 family [Phyllobacterium sp. OV277]	P44933|KEFX_HAEIN	Glutathione-regulated potassium-efflux system protein	kefBC	Haemophilus influenzae (strain ATCC 51907 / DSM 11121 / KW20 / Rd)	COG0475|COG1226	P|P	Kef-type K+ transport system, membrane component KefB|Voltage-gated potassium channel Kch	K03455	TC.KEF	monovalent cation:H+ antiporter-2, CPA2 family	None	None	None	None	GO:0006810(transport);GO:0006811(ion transport);GO:0006812(cation transport);GO:0006813(potassium ion transport);GO:0055085(transmembrane transport)	GO:0016020(membrane);GO:0016021(integral component of membrane)	GO:0008324(cation transmembrane transporter activity);GO:0015297(antiporter activity);GO:0015299(solute:proton antiporter activity)
orf01872	ASM421665v1|ASM421665v1_WP_105731920-1_1	Cluster24:	614	SDO14514.1	Kef-type potassium/proton antiporter, CPA2 family [Phyllobacterium sp. OV277]	P44933|KEFX_HAEIN	Glutathione-regulated potassium-efflux system protein	kefBC	Haemophilus influenzae (strain ATCC 51907 / DSM 11121 / KW20 / Rd)	COG0475|COG1226	P|P	Kef-type K+ transport system, membrane component KefB|Voltage-gated potassium channel Kch	K11747	kefB	glutathione-regulated potassium-efflux system protein KefB	None	None	None	None	GO:0006810(transport);GO:0006811(ion transport);GO:0006812(cation transport);GO:0006813(potassium ion transport);GO:0055085(transmembrane transport)	GO:0016020(membrane);GO:0016021(integral component of membrane)	GO:0008324(cation transmembrane transporter activity);GO:0015297(antiporter activity);GO:0015299(solute:proton antiporter activity)
orf04655	ASM421665v1|ASM421665v1_WP_130272557-1_1	Cluster47:	741	WP_065797711.1	ATPase [Ensifer sp. LC163]	P58341|ATCU1_RHIME	Copper-transporting ATPase 1	actP1	Rhizobium meliloti (strain 1021)	COG2217|COG2608	P|P	Cation transport ATPase|Copper chaperone CopZ	K19597	golT	Au+-exporting ATPase [EC:3.6.1.-]	None	None	None	None	--	--	--
orf02292	ASM421665v1|ASM421665v1_WP_130270089-1_1	Cluster22:	438	SDN98372.1	guanine deaminase [Phyllobacterium sp. OV277]	P76641|GUAD_ECOLI	Guanine deaminase	guaD	Escherichia coli (strain K12)	COG0402	FR	Cytosine/adenosine deaminase or related metal-dependent hydrolase	K01487	E3.5.4.3, guaD	guanine deaminase [EC:3.5.4.3]	ko00230	Purine metabolism	Nucleotide metabolism	Metabolism	GO:0006147(guanine catabolic process)	None	GO:0008270(zinc ion binding);GO:0008892(guanine deaminase activity);GO:0016787(hydrolase activity);GO:0016810(hydrolase activity, acting on carbon-nitrogen (but not peptide) bonds)
orf04154	ASM421665v1|ASM421665v1_WP_130272236-1_1	Cluster22:	451	SDP29685.1	guanine deaminase [Phyllobacterium sp. OV277]	P76641|GUAD_ECOLI	Guanine deaminase	guaD	Escherichia coli (strain K12)	COG0402	FR	Cytosine/adenosine deaminase or related metal-dependent hydrolase	K01487	E3.5.4.3, guaD	guanine deaminase [EC:3.5.4.3]	ko00230	Purine metabolism	Nucleotide metabolism	Metabolism	--	--	--
orf00807	ASM421665v1|ASM421665v1_WP_130268875-1_1	Cluster25:	781	SDP11598.1	xanthine dehydrogenase, molybdenum binding subunit apoprotein [Phyllobacterium sp. OV277]	P47990|XDH_CHICK	Xanthine dehydrogenase/oxidase	XDH	Gallus gallus	COG4631	F	Xanthine dehydrogenase, molybdopterin-binding subunit B	K13482	xdhB	xanthine dehydrogenase large subunit [EC:1.17.1.4]	ko00230	Purine metabolism	Nucleotide metabolism	Metabolism	GO:0055114(oxidation-reduction process)	None	GO:0016491(oxidoreductase activity);GO:0030151(molybdenum ion binding)
orf04158	ASM421665v1|ASM421665v1_WP_130272238-1_1	Cluster25:	778	SDP29801.1	xanthine dehydrogenase, molybdenum binding subunit apoprotein [Phyllobacterium sp. OV277]	Q6AUV1|XDH_ORYSJ	Xanthine dehydrogenase	XDH	Oryza sativa subsp. japonica	COG4631	F	Xanthine dehydrogenase, molybdopterin-binding subunit B	K13482	xdhB	xanthine dehydrogenase large subunit [EC:1.17.1.4]	ko00230	Purine metabolism	Nucleotide metabolism	Metabolism	--	--	--

## Sheet: Table S8
Table S8 Unique paralogs and annotation information in the endobacteria
orf	cluster	Query_Length	NR_Accession	NR_Description	SwissProt_Accession	SwissProt_Description	SwissProt_Gene_Name	SwissProt_Organism	COG_ID	COG_Class	COG_Annotation	KEGG_KO_ID	KEGG_KO_Name	KEGG_KO_Definition	KEGG_Pathway_ID	KEGG_Pathway_Name	KEGG_Hierarchy2	KEGG_Hierarchy1	BP_GO_term	CC_GO_term	MF_GO_term
orf02604	Cluster7942	245	WP_002208868.1	MULTISPECIES: methyl-accepting chemotaxis protein [Yersinia]	P02942|MCP1_ECOLI	Methyl-accepting chemotaxis protein I	tsr	Escherichia coli (strain K12)	COG0840|COG3850	NT|T	Methyl-accepting chemotaxis protein|Signal transduction histidine kinase, nitrate/nitrite-specific	K03406	mcp	methyl-accepting chemotaxis protein	ko02020|ko02030	Two-component system|Bacterial chemotaxis	Signal transduction|Cell motility	Environmental Information Processing|Cellular Processes	GO:0007165(signal transduction)	GO:0016020(membrane);GO:0016021(integral component of membrane)	None
orf03290	Cluster7942	182	WP_068383654.1	methyl-accepting chemotaxis protein [Pseudomonas sp. HUK17]	Q9Z429|NAHY_PSEPU	Methyl-accepting chemotaxis protein NahY	nahY	Pseudomonas putida	COG0840	NT	Methyl-accepting chemotaxis protein	K03406	mcp	methyl-accepting chemotaxis protein	ko02020|ko02030	Two-component system|Bacterial chemotaxis	Signal transduction|Cell motility	Environmental Information Processing|Cellular Processes	GO:0006935(chemotaxis);GO:0007165(signal transduction)	GO:0016020(membrane);GO:0016021(integral component of membrane)	None
orf04055	Cluster7942	636	WP_026431481.1	methyl-accepting chemotaxis protein [Acidovorax oryzae]	P21823|MCPD_KLEAK	Methyl-accepting chemotaxis aspartate transducer	tas	Klebsiella aerogenes (strain ATCC 13048 / DSM 30053 / JCM 1235 / KCTC 2190 / NBRC 13534 / NCIMB 10102 / NCTC 10006)	COG0840	NT	Methyl-accepting chemotaxis protein	K03406	mcp	methyl-accepting chemotaxis protein	ko02020|ko02030	Two-component system|Bacterial chemotaxis	Signal transduction|Cell motility	Environmental Information Processing|Cellular Processes	GO:0006935(chemotaxis);GO:0007165(signal transduction)	GO:0016020(membrane);GO:0016021(integral component of membrane)	None
orf02164	Cluster7943	151	WP_011793818.1	hypothetical protein [Acidovorax citrulli]	--	--	--	--	COG2320	R	GrpB domain, predicted nucleotidyltransferase, UPF0157 family	--	--	--	--	--	--	--	None	None	GO:0003677(DNA binding)
orf02165	Cluster7943	44	SFD79475.1	hypothetical protein SAMN04489710_106134 [Acidovorax konjaci]	--	--	--	--	--	--	--	--	--	--	--	--	--	--	--	--	--
orf02166	Cluster7943	82	WP_011793817.1	hypothetical protein [Acidovorax citrulli]	--	--	--	--	--	--	--	--	--	--	--	--	--	--	--	--	--
orf01996	Cluster7944	491	--	--	--	--	--	--	--	--	--	--	--	--	--	--	--	--	--	--	--
orf03128	Cluster7944	491	--	--	--	--	--	--	--	--	--	--	--	--	--	--	--	--	--	--	--
orf03129	Cluster7944	306	--	--	--	--	--	--	--	--	--	--	--	--	--	--	--	--	--	--	--
orf01532	Cluster9035	251	SDH02879.1	DNA-binding transcriptional regulator, AcrR family [Sulfitobacter delicatus]	Q9RQQ0|ICAR_STAA8	Biofilm operon icaADBC HTH-type negative transcriptional regulator IcaR	icaR	Staphylococcus aureus (strain NCTC 8325)	COG1309	K	DNA-binding transcriptional regulator, AcrR family	--	--	--	--	--	--	--	GO:0006351(transcription, DNA-templated);GO:0006355(regulation of transcription, DNA-templated)	None	GO:0003677(DNA binding)
orf03313	Cluster9035	205	WP_067941717.1	TetR family transcriptional regulator [Oceanibulbus sp. HI0082]	Q0S7V2|KSTR2_RHOJR	HTH-type transcriptional repressor KstR2	kstR2	Rhodococcus jostii (strain RHA1)	COG1309	K	DNA-binding transcriptional regulator, AcrR family	--	--	--	--	--	--	--	GO:0006351(transcription, DNA-templated);GO:0006355(regulation of transcription, DNA-templated)	None	GO:0003677(DNA binding)
orf02174	Cluster9036	347	WP_011793812.1	MULTISPECIES: twitching motility protein PilT [Acidovorax]	P24559|PILT_PSEAE	Twitching mobility protein	pilT	Pseudomonas aeruginosa (strain ATCC 15692 / DSM 22644 / CIP 104116 / JCM 14847 / LMG 12228 / 1C / PRS 101 / PAO1)	COG2805	NW	Tfp pilus assembly protein PilT, pilus retraction ATPase	K02669	pilT	twitching motility protein PilT	None	None	None	None	GO:0006810(transport)	None	GO:0005524(ATP binding)
orf02176	Cluster9036	378	WP_011793810.1	MULTISPECIES: twitching motility protein PilT [Acidovorax]	P24559|PILT_PSEAE	Twitching mobility protein	pilT	Pseudomonas aeruginosa (strain ATCC 15692 / DSM 22644 / CIP 104116 / JCM 14847 / LMG 12228 / 1C / PRS 101 / PAO1)	COG5008	NW	Tfp pilus assembly protein, ATPase PilU	K02670	pilU	twitching motility protein PilU	None	None	None	None	GO:0006810(transport)	None	GO:0005524(ATP binding)
orf04030	Cluster9107	561	--	--	--	--	--	--	--	--	--	--	--	--	--	--	--	--	--	--	--
orf04031	Cluster9107	418	--	--	--	--	--	--	--	--	--	--	--	--	--	--	--	--	--	--	--
orf04123	Cluster9110	1169	pir||S00954	pol polyprotein - fruit fly (Drosophila melanogaster) transposon 1731	P10978|POLX_TOBAC	Retrovirus-related Pol polyprotein from transposon TNT 1-94	unknown	Nicotiana tabacum	--	--	--	K03006	RPB1, POLR2A	DNA-directed RNA polymerase II subunit RPB1 [EC:2.7.7.6]	ko03020|ko05016	RNA polymerase|Huntington disease	Transcription|Neurodegenerative diseases	Genetic Information Processing|Human Diseases	--	--	--
orf04236	Cluster9110	485	--	--	--	--	--	--	--	--	--	--	--	--	--	--	--	--	--	--	--
orf02388	Cluster9111	741	WP_053843560.1	sulfurtransferase [Acidovorax avenae]	--	--	--	--	COG0607|COG5553	P|R	Rhodanese-related sulfurtransferase|Predicted metal-dependent enzyme of the double-stranded beta helix superfamily	--	--	--	--	--	--	--	--	--	--
orf02395	Cluster9111	192	WP_026432530.1	cysteine dioxygenase [Acidovorax oryzae]	--	--	--	--	COG5553	R	Predicted metal-dependent enzyme of the double-stranded beta helix superfamily	--	--	--	--	--	--	--	None	None	GO:0051213(dioxygenase activity)
orf02178	Cluster9112	212	WP_019699986.1	MULTISPECIES: transporter [Acidovorax]	P45301|Y1658_HAEIN	Uncharacterized protein HI_1658	HI_1658	Haemophilus influenzae (strain ATCC 51907 / DSM 11121 / KW20 / Rd)	COG2823	S	Osmotically-inducible protein OsmY, contains BON domain	--	--	--	--	--	--	--	None	GO:0016020(membrane);GO:0016021(integral component of membrane)	None
orf03348	Cluster9112	56	WP_042122960.1	phospholipid-binding protein [Pseudomonas japonica]	P45301|Y1658_HAEIN	Uncharacterized protein HI_1658	HI_1658	Haemophilus influenzae (strain ATCC 51907 / DSM 11121 / KW20 / Rd)	COG2823	S	Osmotically-inducible protein OsmY, contains BON domain	--	--	--	--	--	--	--	--	--	--
orf04092	Cluster9113	402	WP_034735128.1	hypothetical protein [Chryseobacterium indologenes]	O34539|YJIC_BACSU	Uncharacterized UDP-glucosyltransferase YjiC	yjiC	Bacillus subtilis (strain 168)	COG1819	G	UDP:flavonoid glycosyltransferase YjiC, YdhE family	--	--	--	--	--	--	--	GO:0006810(transport);GO:0008152(metabolic process);GO:0016999(antibiotic metabolic process)	GO:0016020(membrane)	GO:0005215(transporter activity);GO:0016758(transferase activity, transferring hexosyl groups)
orf04093	Cluster9113	284	WP_027374133.1	hypothetical protein [Chryseobacterium sp. UNC8MFCol]	O31853|YOJK_BACSU	Uncharacterized UDP-glucosyltransferase YojK	yojK	Bacillus subtilis (strain 168)	COG1819	G	UDP:flavonoid glycosyltransferase YjiC, YdhE family	--	--	--	--	--	--	--	GO:0006810(transport);GO:0008152(metabolic process);GO:0016999(antibiotic metabolic process)	GO:0016020(membrane)	GO:0005215(transporter activity);GO:0016758(transferase activity, transferring hexosyl groups)
orf02731	Cluster9114	48	--	--	--	--	--	--	--	--	--	--	--	--	--	--	--	--	--	--	--
orf02732	Cluster9114	60	--	--	--	--	--	--	--	--	--	--	--	--	--	--	--	--	--	--	--

## Sheet: Table S9
Table S9 a. Short Tandem Repeat in the endobacteria
gen_id	Chr	start_repeat	end_repeat	Period_Size	Copy_Number	Consensus_Size	Percent_Matches	Percent_Indels	Score	A	C	G	T	Entropy..0.2.	Consensus_sequence	Repeat_sequence	distance	feature	start_gene	end_gene	score	strand	gen_len	Query_Length.x	NR_Accession	NR_Description	SwissProt_Accession	SwissProt_Description	SwissProt_Gene_Name	SwissProt_Organism	COG_ID	COG_Class	COG_Annotation	KEGG_KO_ID	KEGG_KO_Name	KEGG_KO_Definition	KEGG_Pathway_ID	KEGG_Pathway_Name	KEGG_Hierarchy2	KEGG_Hierarchy1	BP_GO_term	CC_GO_term	MF_GO_term	Query_Length.y	CARD_ARO_Accession	CARD_ARO_Name	CARD_Pathogen	CARD_ARO_Description	CARD_PMID
orf00102	canu001	77028	77095	27	2.5	27	85	4	84	19	29	39	11	1.87	GGCGGCGACGGCAACGACCGCATATTC	GGCGGCGATGGCAACGACCGCATATTTGGCGGCGACGGCAACGACACGCTGTTCGGCGGCGGCGGCAA	in_left_456	CDS	76572	77624	13.51	+	1052	350	SDP14525.1	type I secretion C-terminal target domain (VC_A0849 subclass) [Phyllobacterium sp. OV277]	--	--	--	--	COG2931	Q	Ca2+-binding protein, RTX toxin-related	--	--	--	--	--	--	--	None	None	GO:0005509(calcium ion binding)	350	--	--	--	--	--
orf00102	canu001	77199	77266	27	2.5	27	80	4	75	23	27	32	16	1.96	GGCAATGATACGCTCAATGGCGGCGAC	GGCAATGATTACCTCGATGGCGGTGCCGGCAACGATACGCTCAATGGCGGCGACGGCAATGACACGCT	in_right_358	CDS	76572	77624	13.51	+	1052	350	SDP14525.1	type I secretion C-terminal target domain (VC_A0849 subclass) [Phyllobacterium sp. OV277]	--	--	--	--	COG2931	Q	Ca2+-binding protein, RTX toxin-related	--	--	--	--	--	--	--	None	None	GO:0005509(calcium ion binding)	350	--	--	--	--	--
orf00116	canu002	5376	5422	23	2.1	21	81	14	51	23	40	23	12	1.89	CCGCAACGAGCAGTATCCCAG	CCGCAACGAGCAGTATCCCTGCCGCAATCGCAGCATATCCGCAGCCG	out_right_49	CDS	4642	5373	9.91	-	731	243	SDO80377.1	Protein of unknown function [Phyllobacterium sp. OV277]	--	--	--	--	COG3064	M	Membrane protein involved in colicin uptake	--	--	--	--	--	--	--	--	--	--	243	--	--	--	--	--
orf00147	canu002	27604	27657	24	2.2	24	80	0	63	16	18	33	31	1.93	CGTGATCATGGTGATGATGATCCC	CGTGATCATGGTGATGATGTTCCCCATGATCGTGGTGGTGATGATCCGCGTGAT	in_left_407	CDS	27197	28303	13.53	-	1106	368	SDO79390.1	GTPase, G3E family [Phyllobacterium sp. OV277]	P24203|YJIA_ECOLI	P-loop guanosine triphosphatase YjiA	yjiA	Escherichia coli (strain K12)	COG0523	R	GTPase, G3E family	--	--	--	--	--	--	--	--	--	--	368	--	--	--	--	--
orf00223	canu004	1037	1076	21	1.9	21	84	0	53	22	17	37	22	1.94	AATGCCGGCGCCGATGATGAG	AATGCCGGCGCCGATGATGAGAATGTCGGTGTCGATGATG	out_left_44	CDS	1081	1860	9.71	-	779	259	SDP48338.1	Predicted amidohydrolase [Phyllobacterium sp. OV277]	P55176|YPQQ_PSEPH	Hydrolase in pqqF 5&apos;region	unknown	Pseudomonas protegens (strain DSM 19095 / LMG 27888 / CHA0)	COG0388	R	Predicted amidohydrolase	--	--	--	--	--	--	--	--	--	--	259	--	--	--	--	--
orf00288	canu005	31037	31089	25	2.1	25	82	6	63	9	41	37	11	1.73	CGCACGGCGGGCCGATCCAGGCCGC	CGCACGGCGGTCCTGATCCAGGCGCCGCATGGCGGGCCGATCCTGGCCGCCGC	in_right_10	CDS	30428	31099	11.18	+	671	223	SDO13106.1	hypothetical protein SAMN05443582_1011058 [Phyllobacterium sp. OV277]	--	--	--	--	COG5429	S	Uncharacterized protein	--	--	--	--	--	--	--	--	--	--	223	--	--	--	--	--
orf00341	canu006	36482	36542	21	3	20	79	13	63	19	32	37	9	1.85	GATGCGGCAAAGCCGCTGCC	GATGCGGCAAAGCCCGCAGCGGATGCGGCAAAGCCTGCCGATGCGGCGAAGCCTGCTGCCG	in_right_224	CDS	35567	36766	13.29	+	1199	399	SDN76270.1	membrane fusion protein, multidrug efflux system [Phyllobacterium sp. OV277]	Q57500|Y894_HAEIN	Uncharacterized protein HI_0894	HI_0894	Haemophilus influenzae (strain ATCC 51907 / DSM 11121 / KW20 / Rd)	COG0845	MV	Multidrug efflux pump subunit AcrA (membrane-fusion protein)	K03585	acrA, mexA, adeI, smeD, mtrC, cmeA	membrane fusion protein, multidrug efflux system	ko01501|ko01503	beta-Lactam resistance|Cationic antimicrobial peptide (CAMP) resistance	Drug resistance: Antimicrobial|Drug resistance: Antimicrobial	Human Diseases|Human Diseases	GO:0055085(transmembrane transport)	GO:0016020(membrane);GO:0016021(integral component of membrane)	None	399	ARO:3003030	MexV	Pseudomonas aeruginosa PAO1	MexV is the membrane fusion protein of the MexVW-OprM multidrug efflux complex.	PMID:12951344
orf00341	canu006	36482	36537	18	2.9	18	86	7	67	21	32	37	8	1.84	GATGCGGCAAAGCCTGCC	GATGCGGCAAAGCCCGCAGCGGATGCGGCAAAGCCTGCCGATGCGGCGAAGCCTGC	in_right_229	CDS	35567	36766	13.29	+	1199	399	SDN76270.1	membrane fusion protein, multidrug efflux system [Phyllobacterium sp. OV277]	Q57500|Y894_HAEIN	Uncharacterized protein HI_0894	HI_0894	Haemophilus influenzae (strain ATCC 51907 / DSM 11121 / KW20 / Rd)	COG0845	MV	Multidrug efflux pump subunit AcrA (membrane-fusion protein)	K03585	acrA, mexA, adeI, smeD, mtrC, cmeA	membrane fusion protein, multidrug efflux system	ko01501|ko01503	beta-Lactam resistance|Cationic antimicrobial peptide (CAMP) resistance	Drug resistance: Antimicrobial|Drug resistance: Antimicrobial	Human Diseases|Human Diseases	GO:0055085(transmembrane transport)	GO:0016020(membrane);GO:0016021(integral component of membrane)	None	399	ARO:3003030	MexV	Pseudomonas aeruginosa PAO1	MexV is the membrane fusion protein of the MexVW-OprM multidrug efflux complex.	PMID:12951344
orf00341	canu006	36473	36534	18	3.3	18	78	12	61	24	32	37	6	1.81	AAGCCCGCAGATGCGGCA	AAGCCGGCAGATGCGGCAAAGCCCGCAGCGGATGCGGCAAAGCCTGCCGATGCGGCGAAGCC	in_right_232	CDS	35567	36766	13.29	+	1199	399	SDN76270.1	membrane fusion protein, multidrug efflux system [Phyllobacterium sp. OV277]	Q57500|Y894_HAEIN	Uncharacterized protein HI_0894	HI_0894	Haemophilus influenzae (strain ATCC 51907 / DSM 11121 / KW20 / Rd)	COG0845	MV	Multidrug efflux pump subunit AcrA (membrane-fusion protein)	K03585	acrA, mexA, adeI, smeD, mtrC, cmeA	membrane fusion protein, multidrug efflux system	ko01501|ko01503	beta-Lactam resistance|Cationic antimicrobial peptide (CAMP) resistance	Drug resistance: Antimicrobial|Drug resistance: Antimicrobial	Human Diseases|Human Diseases	GO:0055085(transmembrane transport)	GO:0016020(membrane);GO:0016021(integral component of membrane)	None	399	ARO:3003030	MexV	Pseudomonas aeruginosa PAO1	MexV is the membrane fusion protein of the MexVW-OprM multidrug efflux complex.	PMID:12951344
orf00344	canu006	40534	40569	15	2.4	15	95	0	63	5	27	33	33	1.8	TTCTTGGCAGCGGCC	TTCTTGGCAGGGGCCTTCTTGGCAGCGGCCTTCTTG	in_left_7	CDS	40527	40754	2.54	-	227	75	--	--	--	--	--	--	--	--	--	--	--	--	--	--	--	--	--	--	--	75	--	--	--	--	--
orf00401	canu008	13239	13271	9	3.7	9	91	0	57	30	12	15	42	1.83	TACGTATTA	TACGTATTATACGTATTGTACGTATTATACGTA	out_right_54	CDS	12990	13217	0.26	-	227	75	SDO03566.1	prevent-host-death family protein [Phyllobacterium sp. OV277]	--	--	--	--	--	--	--	--	--	--	--	--	--	--	--	--	--	75	--	--	--	--	--
orf00705	canu017	5196	5235	21	1.9	21	84	0	53	10	25	47	17	1.78	TGCGGTCAGCACGGCGGTGAC	TGCGGTGAGCGCGGCGGTGACTGCGGTCAGCACGTCGGTG	in_right_693	CDS	4303	5928	11	+	1625	541	SDP26327.1	Predicted arabinose efflux permease, MFS family [Phyllobacterium sp. OV277]	Q5XBB2|MEFA_STRP6	Macrolide efflux protein A	mefA	Streptococcus pyogenes serotype M6 (strain ATCC BAA-946 / MGAS10394)	COG0477	GEPR	MFS family permease	--	--	--	--	--	--	--	--	--	--	541	ARO:3000615	mefA	Exiguobacterium sp. S3-2	mefA is a motive efflux pump in Streptococcus pneumoniae that confers resistance to macrolides. It is found on the same operon as mefE and the ABC-efflux pump mel.	PMID:16189099
orf00757	canu019	10557	10589	17	1.9	18	88	11	52	12	51	27	9	1.69	GGATGGCCCCCGTCCACC	GGATGGCCCCCGTCCACCGGATGCCCCCGCCAC	out_right_607	CDS	8666	9982	6.21	-	1316	438	SDP04739.1	Oxygen tolerance [Phyllobacterium sp. YR620]	--	--	--	--	--	--	--	--	--	--	--	--	--	--	--	--	--	438	--	--	--	--	--
orf00800	canu020	29335	29380	24	1.9	24	90	0	74	2	32	23	41	1.67	CTCTTCGTCGGGCTGATCCTTGCT	CTCTTCGTCTGGCTGTTCCTTGCTCTCTTCGTCGGGCTGATCCTTG	in_right_140	CDS	29191	29520	11.01	+	329	109	SDO45950.1	Protein of unknown function [Phyllobacterium sp. OV277]	--	--	--	--	--	--	--	--	--	--	--	--	--	--	None	GO:0005887(integral component of plasma membrane);GO:0016020(membrane);GO:0016021(integral component of membrane)	None	109	--	--	--	--	--
orf00847	canu022	14545	14576	15	2.3	15	89	10	50	6	40	31	21	1.78	CGCCATTGTGCGGCT	CGCCATGTGCGCTCGCCATTGTGCGGCTCGCC	in_right_861	CDS	13356	15437	14.14	-	2081	693	SDO10229.1	hypothetical protein SAMN05443582_101969 [Phyllobacterium sp. OV277]	--	--	--	--	COG5426	S	Uncharacterized membrane protein	--	--	--	--	--	--	--	None	GO:0016020(membrane);GO:0016021(integral component of membrane)	None	693	--	--	--	--	--
orf01141	canu033	16599	16629	15	2.1	15	93	0	53	16	35	35	12	1.87	CGGCGGCAAATCCTG	CGGCGGCAGATCCTGCGGCGGCAAATCCTGC	out_left_343	CDS	16942	17547	10.76	-	605	201	SDP09853.1	negative transcriptional regulator, PaiB family [Phyllobacterium sp. OV277]	P0C154|Y0679_EMENI	Uncharacterized protein AN0679	AN10108	Emericella nidulans (strain FGSC A4 / ATCC 38163 / CBS 112.46 / NRRL 194 / M139)	COG2808	T	Predicted FMN-binding regulatory protein PaiB	K07734	paiB	transcriptional regulator	None	None	None	None	--	--	--	201	--	--	--	--	--
orf01183	canu036	27205	27259	21	2.9	18	80	15	65	43	21	16	18	1.88	ATGAAGAAGCATCATCAC	ATGAAAAAGCATCATCATATGAAGAAGCATCATCGCCACATGAAGAAGCATCATC	in_right_32	CDS	27106	27291	5.37	+	185	61	--	--	--	--	--	--	--	--	--	--	--	--	--	--	--	--	--	--	--	61	--	--	--	--	--
orf01256	canu039	1931	1973	18	2.6	16	85	10	52	0	37	51	11	1.39	GGCGGCGCTGGCGCCT	GGCGGCGCGGCGCCTGGCGGCGCTGGCCGGCCTTGCGGCGCTG	in_left_269	CDS	1662	2669	8.07	+	1007	335	SDN75419.1	transcription-repair coupling factor [Phyllobacterium sp. OV277]	P45128|MFD_HAEIN	Transcription-repair-coupling factor	mfd	Haemophilus influenzae (strain ATCC 51907 / DSM 11121 / KW20 / Rd)	COG1197	LK	Transcription-repair coupling factor (superfamily II helicase)	K03723	mfd	transcription-repair coupling factor (superfamily II helicase) [EC:3.6.4.-]	ko03420	Nucleotide excision repair	Replication and repair	Genetic Information Processing	GO:0006281(DNA repair);GO:0006355(regulation of transcription, DNA-templated);GO:0006974(cellular response to DNA damage stimulus)	None	GO:0003676(nucleic acid binding);GO:0003677(DNA binding);GO:0003684(damaged DNA binding);GO:0005524(ATP binding);GO:0016787(hydrolase activity)	335	--	--	--	--	--
orf01289	canu039	27129	27163	12	3	12	87	4	54	22	34	25	17	1.96	CCAGAGTGATCC	CCAGAGTGATCCCCAGGGTGATCCCCAGATGATCC	out_left_36	CDS	27165	27365	4.3	+	200	66	SDN74429.1	NADH-FMN oxidoreductase RutF, flavin reductase (DIM6/NTAB) family [Phyllobacterium sp. OV277]	--	--	--	--	--	--	--	--	--	--	--	--	--	--	--	--	--	66	--	--	--	--	--
orf01321	canu040	17436	17466	15	2.1	15	93	0	53	6	41	35	16	1.74	CGCGGCGCGCCAGTT	CGCGGCGCTCCAGTTCGCGGCGCGCCAGTTC	in_left_785	CDS	16651	18522	12.17	-	1871	623	SDP51188.1	two-component system, NtrC family, C4-dicarboxylate transport sensor histidine kinase DctB [Phyllobacterium sp. OV277]	P10047|DCTB_RHILE	C4-dicarboxylate transport sensor protein DctB	dctB	Rhizobium leguminosarum	COG4191	T	Signal transduction histidine kinase regulating C4-dicarboxylate transport system	K10125	dctB	two-component system, NtrC family, C4-dicarboxylate transport sensor histidine kinase DctB [EC:2.7.13.3]	ko02020	Two-component system	Signal transduction	Environmental Information Processing	GO:0007165(signal transduction);GO:0016310(phosphorylation)	GO:0016020(membrane);GO:0016021(integral component of membrane)	GO:0000166(nucleotide binding);GO:0005524(ATP binding);GO:0016301(kinase activity);GO:0016740(transferase activity);GO:0016772(transferase activity, transferring phosphorus-containing groups)	623	ARO:3003067	smeS	Stenotrophomonas maltophilia	smeS is the protein kinase sensor component of a two component signal transduction system that includes smeR	PMID:11796339
orf01443	canu047	8394	8429	13	2.8	13	95	0	63	13	27	16	41	1.87	GATCTATTTCCCG	GATCTGTTTCCCGGATCTATTTCCCGGATCTATTTC	out_left_29	CDS	8423	9562	12.41	-	1139	379	SDP01943.1	histidinol-phosphate aminotransferase [Phyllobacterium sp. OV277]	Q2RL44|HIS8_MOOTA	Histidinol-phosphate aminotransferase	hisC	Moorella thermoacetica (strain ATCC 39073 / JCM 9320)	COG0079	E	Histidinol-phosphate/aromatic aminotransferase or cobyric acid decarboxylase	K00817	hisC	histidinol-phosphate aminotransferase [EC:2.6.1.9]	ko00340|ko00350|ko00360|ko00400|ko00401|ko00960	Histidine metabolism|Tyrosine metabolism|Phenylalanine metabolism|Phenylalanine, tyrosine and tryptophan biosynthesis|Novobiocin biosynthesis|Tropane, piperidine and pyridine alkaloid biosynthesis	Amino acid metabolism|Amino acid metabolism|Amino acid metabolism|Amino acid metabolism|Biosynthesis of other secondary metabolites|Biosynthesis of other secondary metabolites	Metabolism|Metabolism|Metabolism|Metabolism|Metabolism|Metabolism	GO:0008152(metabolic process);GO:0009058(biosynthetic process)	None	GO:0003824(catalytic activity);GO:0008483(transaminase activity);GO:0016740(transferase activity);GO:0030170(pyridoxal phosphate binding)	379	--	--	--	--	--
orf01519	canu050	5717	5782	23	2.9	22	84	13	80	25	19	31	22	1.98	AAGTCGGGACAGCGATTTCAGT	AAGTCCGGGACACGGATTTCAGTAAGTCGCGGACAGCGATTTCAGTAAGTGCGGGACAGTGATTTC	out_right_136	CDS	4846	5646	10.18	-	800	266	SAY43715.1	Cystine-binding periplasmic protein precursor [Serratia marcescens]	P0AEN0|FLIY_ECOL6	L-cystine-binding protein FliY	fliY	Escherichia coli O6:H1 (strain CFT073 / ATCC 700928 / UPEC)	COG0834	ET	ABC-type amino acid transport/signal transduction system, periplasmic component/domain	K02424	fliY, tcyA	L-cystine transport system substrate-binding protein	ko02010	ABC transporters	Membrane transport	Environmental Information Processing	GO:0006810(transport)	GO:0016020(membrane)	GO:0004970(ionotropic glutamate receptor activity);GO:0005215(transporter activity)	266	--	--	--	--	--
orf01693	canu055	17847	18579	404	1.8	404	90	2	1186	19	25	28	26	1.99	TATTGTATGGTCTTGGAGTAGGGAACGAGCTTTCGCCCGCCCCCCATTTCCTAGAGAATGAATTGGATCCGGATCGTCAGTTGCAAGCACGTCCGGGTCCTTTTCATTTCCAAGGTGATGCTAAGTGGCAGATACCACACATTCACCTCCAAGTTTGAGAGCAAGGCCTTTGCCGAGGCCGGGAGGCCCATCGTCCCGGTACACCGGCTGGCTCGGTGCGTGCTGCTTCGCTCTCAAAACCTGTTCCGCTTCAACACATTGCCGGATTTTGCAGAAGCTTCAACGAATGCAGGGTTGAAACGACAACGCGATATGCGGCGTGCGGTTGTTATGAGAGTGAAAAACCATTCCTATAATGAGCGCCCAGCCACTCTGGGTTGCTTGGAAAGGTCGCGGAGT…	TATTGTATGGTCTTGGAGTAGGGAACGAGCTTTCGCCCGCCCCCCATTTCCTAGTGAATGAATTGGATCCGGATCGTTAGTTGCAAGCACGTCCGGGTCCTTTTCATTTCCAGGGTGATGCTAAGTGGCAGATACCACACGTTCACCTCCAAGTTTGAGAGCAAGGCCTTTGCCGAGGCCGGGAGGCCCATCGTCCCGGTGCACCGGCTGGCTCGGTGCGTTCTGCTTCGCTCTCAAAACTCGTTCCGGTTCGAAACATTGCCGGATTTTGCAGGAGCTTCAACGAATGCAGGGTTGAAACGGCAACGTGATATGCGGCGTGCGGTTGTTATGAGAGTGAAAAACCATTCCTATAATGAGCGCCCAGCCACTCTGGGTTGCTTGGAAAGGTCGCGGAGT…	out_left_623	CDS	18470	18592	3.92	+	122	40	--	--	--	--	--	--	--	--	--	--	--	--	--	--	--	--	--	--	--	40	--	--	--	--	--
orf01938	canu071	907	954	21	2.3	21	82	7	53	8	39	27	25	1.84	CGCCGTCCATTGCGGATTCAC	CGCCGTCCATTGCGATTCATCCGCCGTCGGTTGCGGCTTCACCGCCGT	out_left_101	CDS	1008	1151	5.73	-	143	47	SDO99105.1	hypothetical protein SAMN05443582_10397 [Phyllobacterium sp. OV277]	--	--	--	--	--	--	--	--	--	--	--	--	--	--	--	--	--	47	--	--	--	--	--
orf01995	canu075	2535	2569	1	35	1	100	0	70	0	100	0	0	0	C	CCCCCCCCCCCCCCCCCCCCCCCCCCCCCCCCCCC	out_right_293	CDS	2154	2276	2.12	+	122	40	--	--	--	--	--	--	--	--	--	--	--	--	--	--	--	--	--	--	--	40	--	--	--	--	--
orf01996	canu075	5733	5962	84	2.7	84	76	6	241	6	30	40	21	1.79	GCTGCAGCGGTCGTCCAGGCGGGCGCTGCACTCTTCCAGCGGACGTGGGTGCGCTGCGGGTGCCTGTCGGTCCCCCGCTGGGGT	GCTGCAGTGCTCGTCCGGGCGGGCGCTGCGCTCTTCCAGCGGACATGGGTGCGCTGTGGGTGCCTGTCGGTCCCCCGCTGGGGTGCTGCAGCGGTCGTCCAGGCGGTTGTTGCCCACCTCCAGTGGGTGCGTGTGCGCCGCGGGTGCCTGTCGGTTCCCCGCTGGGGTGCTGCAGCGGTTCTCCAGGCGGGCACTGCACTTTTCCAGGGGACGTGGGTGCGCTGCAGGTG	out_right_388	CDS	4099	5574	3.14	-	1475	491	--	--	--	--	--	--	--	--	--	--	--	--	--	--	--	--	--	--	--	491	--	--	--	--	--
orf01996	canu075	5632	5771	74	1.9	74	89	0	217	5	28	42	23	1.77	GGTGCGCTGGGGGACTTCTTCCAGGGCGCTGCAGCGCTCGTCCAGGCGGGCGCTGCGCTCTTCCAGTGGGTGCG	GGTGCGCTGGGGGACTTCTTCCGGGGTGCTGCAGCGCTCGTCTAGGCGGGTGCTGCGCTCTTCCAGTGGGTGCGGGTGCGCTGGGGGACTTCTTCTAGGGCGCTGCAGTGCTCGTCCGGGCGGGCGCTGCGCTCTTCCAG	out_right_197	CDS	4099	5574	3.14	-	1475	491	--	--	--	--	--	--	--	--	--	--	--	--	--	--	--	--	--	--	--	491	--	--	--	--	--
orf01996	canu075	5632	5788	74	2.1	74	85	0	206	6	28	42	22	1.78	GGTGCGCTGGGGGACTTCTTCCAGGGCGCTGCAGCGCTCGTCCAGGCGGGCGCTGCGCTCTTCCAGCGGACACG	GGTGCGCTGGGGGACTTCTTCCGGGGTGCTGCAGCGCTCGTCTAGGCGGGTGCTGCGCTCTTCCAGTGGGTGCGGGTGCGCTGGGGGACTTCTTCTAGGGCGCTGCAGTGCTCGTCCGGGCGGGCGCTGCGCTCTTCCAGCGGACATGGGTGCGCTG	out_right_214	CDS	4099	5574	3.14	-	1475	491	--	--	--	--	--	--	--	--	--	--	--	--	--	--	--	--	--	--	--	491	--	--	--	--	--
orf01996	canu075	4992	5282	74	3.8	74	80	11	361	5	29	42	22	1.76	GTGCTGCAGCGCTCGTCCAGGCGGGCGCTGCGCTCTTCCAGTGGATGCGGGTGCGCTGGGGGACTTCTTCCGGG	GTGCTGCAGCGGTTCTCCAGGCGGGCGCTGCGCTCTTCCAGTGGGTGCGGGTGCGCTGGGGGACTTCTTCCGGGGTGCTGCAGCGCTCGTTCAGGCGGGTGCTGCGCTCTTCCAGTGGATGCGGGTGCGCTGCGGGTGCCTGTCGGTCCCCCGCTGGGGTGCTGCAGCGGTTCTCCAGGCGGGCGCTGCGCTCTTCCAGTGGGTGCGGGCGCGCTGGGGGACTTCTTCTGGGGTGCTGCAGCGCTCGTCCAGGCGGGTGCTGCGCTCTTCCAGTGGATGCGGGTGCGCTGG	in_right_292	CDS	4099	5574	3.14	-	1475	491	--	--	--	--	--	--	--	--	--	--	--	--	--	--	--	--	--	--	--	491	--	--	--	--	--
orf01996	canu075	4487	4572	33	2.6	33	72	7	93	18	25	39	16	1.91	GGTAGGTAGGTTACAGCGGCCATCACAGCGGCC	GGTAGGTAGGTTGCAGCGGCCATTACAGCGGCCGCAGGGCAGATTTCGGCGGCCATCACAGCGGCCGGTAGGTAGGTTACAGCGGC	in_left_388	CDS	4099	5574	3.14	-	1475	491	--	--	--	--	--	--	--	--	--	--	--	--	--	--	--	--	--	--	--	491	--	--	--	--	--
orf01996	canu075	4910	5281	158	2.4	158	94	0	645	5	29	42	23	1.75	GCTGCAGCGCTCGTCCAGGCGGGTGCTGCGCTCTTCCAGTGGATGCGGGTGCGCTGCGGGTGCCTGTCGGTCCCCCGCTCGCGTGCTGCAGCGGTTCTCCAGGCGGGCGCTGCGCTCTTCCAGTGGGTGCGGGCGCGCTGGGGGACTTCTTCCGGGGT	GCTGCAGCGGTCGTCCAGGCGGGTGCTGCGCTCTTCCAGTGGGTGCGGGTGCGCTGCGGGTGCCTGTCGGTTTTCTGCTCGCGTGCTGCAGCGGTTCTCCAGGCGGGCGCTGCGCTCTTCCAGTGGGTGCGGGTGCGCTGGGGGACTTCTTCCGGGGTGCTGCAGCGCTCGTTCAGGCGGGTGCTGCGCTCTTCCAGTGGATGCGGGTGCGCTGCGGGTGCCTGTCGGTCCCCCGCTGGGGTGCTGCAGCGGTTCTCCAGGCGGGCGCTGCGCTCTTCCAGTGGGTGCGGGCGCGCTGGGGGACTTCTTCTGGGGTGCTGCAGCGCTCGTCCAGGCGGGTGCTGCGCTCTTCCAGTGGATGCGGGTGCGCTG	in_right_293	CDS	4099	5574	3.14	-	1475	491	--	--	--	--	--	--	--	--	--	--	--	--	--	--	--	--	--	--	--	491	--	--	--	--	--
orf01996	canu075	3759	3817	13	4.5	13	91	0	82	3	25	35	35	1.73	TGTGGCTTGCCCA	TGTGGCTTGCCTATGTGGCTTGCCCGTGTGGCTTGCCCGTGTGGCTTGCCTATGTGGCT	out_left_340	CDS	4099	5574	3.14	-	1475	491	--	--	--	--	--	--	--	--	--	--	--	--	--	--	--	--	--	--	--	491	--	--	--	--	--
orf02138	canu085	13091	13126	9	4	9	88	0	54	0	16	75	8	1.04	GGGGTGGCG	GGGGTGGCGGGGGTGGCGGGGGCGGCGGCGGTGGCG	in_right_771	CDS	11090	13897	5.72	+	2807	935	WP_017438162.1	type VI secretion protein ImpA [Acidovorax citrulli]	E0SIS4|VGRGB_DICD3	Putative type VI secretion system protein VgrGB	vgrGB	Dickeya dadantii (strain 3937)	COG3501	UXR	Uncharacterized conserved protein, implicated in type VI secretion and phage assembly	K11904	vgrG	type VI secretion system secreted protein VgrG	ko03070	Bacterial secretion system	Membrane transport	Environmental Information Processing	--	--	--	935	--	--	--	--	--
orf02138	canu085	13005	13067	24	2.6	24	77	5	65	23	36	30	9	1.87	CCACCATGGTCGGAAGCGACCAGA	CCACCGTGGTCGGAAGCACCCAGACCACGATGGTCGGCAGCGACCAGTCCACCACGGTCGGAA	in_right_830	CDS	11090	13897	5.72	+	2807	935	WP_017438162.1	type VI secretion protein ImpA [Acidovorax citrulli]	E0SIS4|VGRGB_DICD3	Putative type VI secretion system protein VgrGB	vgrGB	Dickeya dadantii (strain 3937)	COG3501	UXR	Uncharacterized conserved protein, implicated in type VI secretion and phage assembly	K11904	vgrG	type VI secretion system secreted protein VgrG	ko03070	Bacterial secretion system	Membrane transport	Environmental Information Processing	--	--	--	935	--	--	--	--	--
orf02215	canu089	9186	9215	15	2	15	100	0	60	33	13	40	13	1.83	GACCGGAGAATATGG	GACCGGAGAATATGGGACCGGAGAATATGG	out_right_45	CDS	8301	9170	12.31	-	869	289	SDP83124.1	carbohydrate ABC transporter membrane protein 1, CUT1 family [Phyllobacterium sp. OV277]	Q8FVS6|Y3749_BRUSU	Probable ABC transporter permease protein BRA0749/BS1330_II0742	BRA0749	Brucella suis biovar 1 (strain 1330)	COG1175	G	ABC-type sugar transport system, permease component	K02025	ABC.MS.P	multiple sugar transport system permease protein	None	None	None	None	GO:0006810(transport);GO:0008643(carbohydrate transport)	GO:0005886(plasma membrane);GO:0016020(membrane);GO:0016021(integral component of membrane)	None	289	--	--	--	--	--
orf02241	canu091	1469	1501	16	2.1	16	88	11	50	39	12	6	42	1.67	ATAACATATTCGTTAT	ATAACATACTTGTTATATAACATATTCGTTATA	out_right_31	CDS	1117	1470	3.51	-	353	117	WP_065746561.1	transcriptional regulator [Bradyrhizobium sp. LMTR 3]	O53478|HTHAR_MYCTU	HTH-type transcriptional regulator Rv2034	Rv2034	Mycobacterium tuberculosis (strain ATCC 25618 / H37Rv)	COG0640	K	DNA-binding transcriptional regulator, ArsR family	--	--	--	--	--	--	--	GO:0006351(transcription, DNA-templated);GO:0006355(regulation of transcription, DNA-templated)	None	GO:0003677(DNA binding);GO:0003700(DNA-binding transcription factor activity)	117	--	--	--	--	--
orf02383	canu103	463	522	28	2.1	28	84	9	77	10	41	35	13	1.78	GCCGCTGCACGGCTGCACGGCTCGTCCA	GCCGCTGCGCAGGCGCACGTGGTCGTCCAGCCGCTGCACGGCTGCACGGCTCGTCCAGCC	in_left_35	CDS	428	769	3.92	+	341	113	--	--	--	--	--	--	--	--	--	--	--	--	--	--	--	--	--	--	--	113	--	--	--	--	--
orf02541	canu119	7021	7054	17	2.1	17	88	5	52	8	26	50	14	1.72	CATGGATGGCTGGGCCG	CATGGGTGGCTGGGCCGCATGGATGGCGGGCCGC	in_left_59	CDS	6962	7315	6.2	+	353	117	SDO72850.1	hypothetical protein SAMN05443582_102907 [Phyllobacterium sp. OV277]	--	--	--	--	--	--	--	--	--	--	--	--	--	--	None	GO:0016020(membrane);GO:0016021(integral component of membrane)	None	117	--	--	--	--	--
orf02576	canu124	4832	4885	24	2.2	25	78	15	60	38	33	24	3	1.73	CGAAGCCGAAATCCAAGCCGAAATC	CGAAGCCGAAATCCAAGCCGAAATCCAAGCCGAGACCGAGACCGAAACCGAAGC	in_left_2636	CDS	2196	9125	11.06	+	6929	2309	WP_074686762.1	hybrid sensor histidine kinase/response regulator [Acidovorax citrulli]	P18769|FRZE_MYXXA	Gliding motility regulatory protein	frzE	Myxococcus xanthus	COG0643|COG0784|COG2198	NT|T|T	Chemotaxis protein histidine kinase CheA|CheY chemotaxis protein or a CheY-like REC (receiver) domain|HPt (histidine-containing phosphotransfer) domain	K06596	chpA	chemosensory pili system protein ChpA (sensor histidine kinase/response regulator)	ko02020|ko02025	Two-component system|Biofilm formation - Pseudomonas aeruginosa	Signal transduction|Cellular community - prokaryotes	Environmental Information Processing|Cellular Processes	GO:0000160(phosphorelay signal transduction system);GO:0007165(signal transduction);GO:0016310(phosphorylation)	GO:0005737(cytoplasm)	GO:0004673(protein histidine kinase activity);GO:0016301(kinase activity);GO:0016772(transferase activity, transferring phosphorus-containing groups)	2309	ARO:3000816	mtrA	Mycobacterium tuberculosis H37Rv	MtrA is a transcriptional activator of the MtrCDE multidrug efflux pump of Neisseria gonorrhoeae.	PMID:10417654
orf02576	canu124	4834	4864	12	2.6	12	100	0	62	41	32	19	6	1.77	AAGCCGAAATCC	AAGCCGAAATCCAAGCCGAAATCCAAGCCGA	in_left_2638	CDS	2196	9125	11.06	+	6929	2309	WP_074686762.1	hybrid sensor histidine kinase/response regulator [Acidovorax citrulli]	P18769|FRZE_MYXXA	Gliding motility regulatory protein	frzE	Myxococcus xanthus	COG0643|COG0784|COG2198	NT|T|T	Chemotaxis protein histidine kinase CheA|CheY chemotaxis protein or a CheY-like REC (receiver) domain|HPt (histidine-containing phosphotransfer) domain	K06596	chpA	chemosensory pili system protein ChpA (sensor histidine kinase/response regulator)	ko02020|ko02025	Two-component system|Biofilm formation - Pseudomonas aeruginosa	Signal transduction|Cellular community - prokaryotes	Environmental Information Processing|Cellular Processes	GO:0000160(phosphorelay signal transduction system);GO:0007165(signal transduction);GO:0016310(phosphorylation)	GO:0005737(cytoplasm)	GO:0004673(protein histidine kinase activity);GO:0016301(kinase activity);GO:0016772(transferase activity, transferring phosphorus-containing groups)	2309	ARO:3000816	mtrA	Mycobacterium tuberculosis H37Rv	MtrA is a transcriptional activator of the MtrCDE multidrug efflux pump of Neisseria gonorrhoeae.	PMID:10417654
orf02576	canu124	5757	5782	6	4.3	6	100	0	52	50	15	34	0	1.45	GAAGCA	GAAGCAGAAGCAGAAGCAGAAGCAGA	in_right_3343	CDS	2196	9125	11.06	+	6929	2309	WP_074686762.1	hybrid sensor histidine kinase/response regulator [Acidovorax citrulli]	P18769|FRZE_MYXXA	Gliding motility regulatory protein	frzE	Myxococcus xanthus	COG0643|COG0784|COG2198	NT|T|T	Chemotaxis protein histidine kinase CheA|CheY chemotaxis protein or a CheY-like REC (receiver) domain|HPt (histidine-containing phosphotransfer) domain	K06596	chpA	chemosensory pili system protein ChpA (sensor histidine kinase/response regulator)	ko02020|ko02025	Two-component system|Biofilm formation - Pseudomonas aeruginosa	Signal transduction|Cellular community - prokaryotes	Environmental Information Processing|Cellular Processes	GO:0000160(phosphorelay signal transduction system);GO:0007165(signal transduction);GO:0016310(phosphorylation)	GO:0005737(cytoplasm)	GO:0004673(protein histidine kinase activity);GO:0016301(kinase activity);GO:0016772(transferase activity, transferring phosphorus-containing groups)	2309	ARO:3000816	mtrA	Mycobacterium tuberculosis H37Rv	MtrA is a transcriptional activator of the MtrCDE multidrug efflux pump of Neisseria gonorrhoeae.	PMID:10417654
orf02578	canu124	11383	11426	18	2.2	21	84	11	58	0	52	22	25	1.48	TCCGCTGCCGTCCCTGCCGTT	TCCGCTGCCGTCCCTGCCGTTTCCGCTGCTCCCGCCGTTCCCGC	out_right_67	CDS	10808	11359	6.33	+	551	183	WP_026431450.1	DUF179 domain-containing protein [Acidovorax oryzae]	A1TKL7|Y907_ACIAC	UPF0301 protein Aave_0907	Aave_0907	Acidovorax citrulli (strain AAC00-1)	COG1678	K	Putative transcriptional regulator, AlgH/UPF0301 family	K07735	algH	putative transcriptional regulator	None	None	None	None	--	--	--	183	--	--	--	--	--
orf02609	canu126	6496	6521	13	2	13	100	0	52	15	7	23	53	1.67	TTAAGTTTGGCTT	TTAAGTTTGGCTTTTAAGTTTGGCTT	out_right_246	CDS	5217	6275	10.26	-	1058	352	WP_028193825.1	sensor domain-containing diguanylate cyclase [Paraburkholderia fungorum]	P0AA90|DOSC_ECO57	Diguanylate cyclase DosC	dosC	Escherichia coli O157:H7	COG3159|COG3706	S|TK	Uncharacterized conserved protein YigA, DUF484 family|Two-component response regulator, PleD family, consists of two REC domains and a diguanylate cyclase (GGDEF) domain	--	--	--	--	--	--	--	--	--	--	352	--	--	--	--	--
orf02713	canu136	2338	2834	57	8.7	57	98	0	951	19	40	30	8	1.82	ACGGCGAACTCCGCTCCGCCCGACCCCAGGGCTCGGACTCGGGCTAAGACCCGGAAG	ACGGCGAACTCCGCTCCGCCCGACCCCAGGGCTCGGACTCGGGCTAAGACACGGAAGACGGCGAACTCCGCTCCGCCCGACCCCAGGGCTCGGACTCGGGCTAAGACCCGGAAGACGGCGAACTCCGCTCCGCCCGACCCCAGGGCTCGGACTCGGGCTAAGACCCGGAAGACGGCGAACTCCGCTCCGCCCGACCCCAGGGCTCGGACTCGGGCTAAGACCCGGAAGACGGCGAACTCCGCTCCGCCCGACCCCAGGGCTCGGACTCGGGCTAAGACCCGGAAGACGGCGAACTCCGCTCCGCCCGACCCCAGGGCTCGGACTCGGGCTAAGACCCGGAAGACGGCGAACTCCGCTCCGCCCGACCCCAGGGCTCGGACTCGGGCTAAGACCCGGAAG…	out_left_723	CDS	3061	3282	4.14	+	221	73	--	--	--	--	--	--	--	--	--	--	--	--	--	--	--	--	--	--	--	73	--	--	--	--	--
orf02713	canu136	5619	5656	20	1.9	20	88	0	58	13	21	26	39	1.89	GGACTGTCCCTGATTTATTC	GGACTGTCCGTGGTTTATTCGGACTGTCCCTGATTTAT	out_right_2374	CDS	3061	3282	4.14	+	221	73	--	--	--	--	--	--	--	--	--	--	--	--	--	--	--	--	--	--	--	73	--	--	--	--	--
orf02714	canu139	1953	1999	21	2.2	21	85	7	60	4	48	40	6	1.48	CGCCGCCGCGGCAGCCGTCCG	CGCCGCCGCAGGCTGCGGTCGCGCCGCCGCGGCAGCCGTCCGCGCCG	in_right_138	CDS	161	2137	11.88	+	1976	658	WP_027583045.1	penicillin-binding protein [Bradyrhizobium sp. Ai1a-2]	O66874|PBPA_AQUAE	Penicillin-binding protein 1A	mrcA	Aquifex aeolicus (strain VF5)	COG0744	M	Membrane carboxypeptidase (penicillin-binding protein)	K05366	mrcA	penicillin-binding protein 1A [EC:2.4.1.129 3.4.16.4]	ko00550|ko01501	Peptidoglycan biosynthesis|beta-Lactam resistance	Glycan biosynthesis and metabolism|Drug resistance: Antimicrobial	Metabolism|Human Diseases	--	--	--	658	--	--	--	--	--
orf02730	canu142	3881	3999	63	1.9	63	87	6	179	14	28	18	38	1.9	CTCCCTTAGGAGCTTCTTCGCCTTTTACTTCAGCGGAATCAGCGTTGACTTTTCGCTGTAAGC	CTCCCTTAGGAGCTTCTTCGCCTTTTACTTCAGCGGAATCAGCGTTTATTTTTCGCTGTAAGCCTCCCTTAGGAGCTTCTCGCCTTTTACTTTCAGCGGTATTCACGTTGACTTTTCGC	out_left_711	CDS	4592	4708	2.38	+	116	38	--	--	--	--	--	--	--	--	--	--	--	--	--	--	--	--	--	--	--	38	--	--	--	--	--
orf02730	canu142	3762	3817	28	2	28	86	6	78	28	8	26	35	1.87	AATGATGCGATGATGTTATGCTATGCGA	AATGATGTATGATGCTTATGCTATGCGAAATGATGCGATGATGTTATGTTATGCGA	out_left_830	CDS	4592	4708	2.38	+	116	38	--	--	--	--	--	--	--	--	--	--	--	--	--	--	--	--	--	--	--	38	--	--	--	--	--
orf02730	canu142	3960	4041	42	1.9	43	88	11	125	12	26	20	40	1.88	TCGCCTTTTACTTTCAGCGGTATTCACGTTGACTTTTCGCGCT	TCGCCTTTTACTTTCAGCGGTATTCACGTTGACTTTTCGCGCTTCGCCTTTTACTTAGGCGGTATCAGCGTTGACTTTTCGC	out_left_632	CDS	4592	4708	2.38	+	116	38	--	--	--	--	--	--	--	--	--	--	--	--	--	--	--	--	--	--	--	38	--	--	--	--	--
orf02733	canu142	8802	9126	80	4.1	80	96	2	582	36	22	24	16	1.94	GCTCCAAAGTCGTTCCTAAGGGAATGCAGAGCTTACAGCGAAAAGTCAACGCTGATACCGCCTAAGTAAAAGGCGAAGAA	GCTCCAAAGTCGTTCCAAAAGGAATGCAGAGCATACAGCGAAAAGTCAACGCTGATAACCGCCTAAGTAAAAGGCGAAGAAGCTCCAAAGTCGTTCCTAAGGAATGCAGAGCTTACAGCGAAAAGTCAACGCTGATACCGCCTAAGTAAAAGGCGAAGAAGCTCCAAAGTCGTTCCTAAGGGAATGCAGAGCTTACAGCGAAAAGTCAACGCTGATACCGCCTAAGTAAAAGGCGAAGAAGCTCCAAAGTCGTTCCTAAGGGAATGCAGAGCTTACAGCGAAAAGTCAACGCTGATTCCGCTGAAGTAAAAGGCGAAGAAGCTCC	out_left_536	CDS	9338	9463	2.66	-	125	41	--	--	--	--	--	--	--	--	--	--	--	--	--	--	--	--	--	--	--	41	--	--	--	--	--
orf02733	canu142	8712	8798	44	2	45	90	2	140	36	19	26	17	1.94	CGAAGCAACAAAAAGTCGTTCCGAAGGAACGCAGAGTAAGTTTGA	CGAAGCAACAAAAAGTCGTTCCAAGGAACGCAGAGTAAGTTTGACGAAGCCACAAAAAGTCGTTCCGAAGGAGCGCAGTGTAAGTTT	out_left_626	CDS	9338	9463	2.66	-	125	41	--	--	--	--	--	--	--	--	--	--	--	--	--	--	--	--	--	--	--	41	--	--	--	--	--
orf02735	canu142	14231	14414	82	2.2	84	84	5	241	30	30	18	20	1.96	GTTACCTCCAAAAACGCCGACAGTGTCAAACACAACTCAGTCGTTACCTCTAAAAACGCCGACAGTGTCAAGCACGACTCGGCG	GTTACCTCTAAAAATGCCGACAGTGTTAAACATAACTCAGTCGTTACCTCTAAAAAACGCCGACAGTGTCAAGCACGACTCGGTGTTTACCTCCAAAAACGCCGACAGTGTCAAGCACCACTCGCTGTTACCTCTAAAACGCCGACAGTGTCAAGCACGACTCGGCGGTTACCTCTAAAACGCC	out_left_459	CDS	14690	14836	9.02	-	146	48	--	--	--	--	--	--	--	--	--	--	--	--	--	--	--	--	--	--	--	48	--	--	--	--	--
orf02735	canu142	14230	14414	42	4.5	41	85	5	230	30	30	18	21	1.97	TGTTACCTCTAAAAACGCCGACAGTGTCAAGCACGACTCGG	TGTTACCTCTAAAAATGCCGACAGTGTTAAACATAACTCAGTCGTTACCTCTAAAAAACGCCGACAGTGTCAAGCACGACTCGGTGTTTACCTCCAAAAACGCCGACAGTGTCAAGCACCACTCGCTGTTACCTCTAAAACGCCGACAGTGTCAAGCACGACTCGGCGGTTACCTCTAAAACGCC	out_left_460	CDS	14690	14836	9.02	-	146	48	--	--	--	--	--	--	--	--	--	--	--	--	--	--	--	--	--	--	--	48	--	--	--	--	--
orf02851	canu161	511	1001	239	2.1	238	83	3	610	12	34	30	23	1.91	CCGCCTCGCCGACTCGCTAATTCGACAGCTCGAGGGCTAGGTCGTCGCCCGCCTCACCGACTCGCTACTTCGATAGCTCGGGGGCTGGGCCATTGTCCGCCTCGCCGACTTGCTACTTCGACAGCTCGGGGGCTGGGTCATCGCCCCCTCGCCGACTCACTACTTCAACAGCTCGGGGATAGGCCATTGTACGCCTCGCCGACTCGCTACATCGACAGCTCGAAGGATGGGACATCGC	CCGCCTCGCCGACTCGCTACTTCGACAGCTCGAGGGCTGGGTTGTCGCCCGCCTCACCGACTCGCTACTTCGATAGCTCGGGGGCTGGGCCATTGTCCGCCTCGCTGACTTGCTACTTTGACAGCTCGGGGGCTGGGTCGTTGCCCCCTCGCCGACTCGCTACTTCGACATCTCGGGGATGGGCCGTTGTACCGCCTCGCCGACTCGCTACATCGACAGCTCGGGGGCTGGGTTGTCGCCCGCTTCGCCGACTCGCTAATTCGATAGCTTGGGGGCTAGGTCGTCGCCTGCCTTGTCGACTCGTTACTTCGATAGCTCGGGGGTTGGGCCGTTGTCCGCCTCGCCGACTTGCTACTTCGACAGCTCGGGGGCTGGGTCATCGCCCGCCTCGCGACTCAC…	out_left_6437	CDS	6948	7064	2.76	+	116	38	--	--	--	--	--	--	--	--	--	--	--	--	--	--	--	--	--	--	--	38	--	--	--	--	--
orf02851	canu161	567	1093	239	2.2	238	80	2	592	11	34	30	23	1.9	CCGACTCGCTACTTCGATAGCTCGGGGGCTGGGCCATTGTCCGCCTCGCCGACTTGCTACTTCGACAGCTCGGGGGCTGGGTCATCGCCCCCTCGCCGACTCACTACTTCAACAGCTCGGGGATAGGCCATTGTACGCCTCGCCGACTCGCTACATCGACAGCTCGAAGGATGGGACATCGCCCGCCTCGCCGACACACTAATTCGACAGCTTGGGAGCTAGGCCATCGCCTCCCTTG	CCGACTCGCTACTTCGATAGCTCGGGGGCTGGGCCATTGTCCGCCTCGCTGACTTGCTACTTTGACAGCTCGGGGGCTGGGTCGTTGCCCCCTCGCCGACTCGCTACTTCGACATCTCGGGGATGGGCCGTTGTACCGCCTCGCCGACTCGCTACATCGACAGCTCGGGGGCTGGGTTGTCGCCCGCTTCGCCGACTCGCTAATTCGATAGCTTGGGGGCTAGGTCGTCGCCTGCCTTGTCGACTCGTTACTTCGATAGCTCGGGGGTTGGGCCGTTGTCCGCCTCGCCGACTTGCTACTTCGACAGCTCGGGGGCTGGGTCATCGCCCGCCTCGCGACTCACTACTTCAACAGCTCGAGGGGTAGGCCATTGCTTGCCTCGTCGACTCGCTACTTCAC…	out_left_6381	CDS	6948	7064	2.76	+	116	38	--	--	--	--	--	--	--	--	--	--	--	--	--	--	--	--	--	--	--	38	--	--	--	--	--
orf02851	canu161	377	963	48	12.3	48	80	4	578	11	34	30	24	1.91	CGACTCGCTACTTCGACAGCTCGGGGGCTGGGCCGTTGTCCGCCTCGC	CGACTCGTTACTTCGACAGGTCAGGGGCTGGGCCATTGTCCGCCTCGCCGACTCGCTACTTCGATAGCTTGGGGGCTGGGTCATCGCCTGCCTCGCCGACACGCTACTTCGACATCTCGGGGCTAGGCCGTTGTCCGCCTCGCCGACTCGCTACTTCGACAGCTCGAGGGCTGGGTTGTCGCCCGCCTCACCGACTCGCTACTTCGATAGCTCGGGGGCTGGGCCATTGTCCGCCTCGCTGACTTGCTACTTTGACAGCTCGGGGGCTGGGTCGTTGCCCCCTCGCCGACTCGCTACTTCGACATCTCGGGGATGGGCCGTTGTACCGCCTCGCCGACTCGCTACATCGACAGCTCGGGGGCTGGGTTGTCGCCCGCTTCGCCGACTCGCTAATTCGAT…	out_left_6571	CDS	6948	7064	2.76	+	116	38	--	--	--	--	--	--	--	--	--	--	--	--	--	--	--	--	--	--	--	38	--	--	--	--	--
orf02851	canu161	2694	2789	40	2.4	41	89	1	140	14	30	43	11	1.81	CCGAGGCTGAGGTCGGGCGAGGCGGAGACCTCCTCCCGAGA	CCGAGGCCGAGGTCGGGCGAGGCGGCGACTCCTCCCGAGGCCGAGGCTGAGGTCGGGCGAGGCGGAGACCTCCTCTCGAGACTGAGGCTGAGGTCG	out_left_4254	CDS	6948	7064	2.76	+	116	38	--	--	--	--	--	--	--	--	--	--	--	--	--	--	--	--	--	--	--	38	--	--	--	--	--
orf02851	canu161	377	928	191	2.9	190	85	2	696	11	34	30	23	1.91	CGACTCGCTACTTCGATAGCTCGGGGGCTGGGCCATTGTCCGCCTCGCTGACTCGCTACTTCGATAGCTCGGGGGCTGGGTCGTTGCCGCCTCGCCGACTCGCTACTTCGACATCTCGGGGCTGGGCCGTTGTCCGCCTCGCCGACTCGCTACTTCGACAGCTCGAGGGCTGGGTTGTCGCCCGCCTCAC	CGACTCGTTACTTCGACAGGTCAGGGGCTGGGCCATTGTCCGCCTCGCCGACTCGCTACTTCGATAGCTTGGGGGCTGGGTCATCGCCTGCCTCGCCGACACGCTACTTCGACATCTCGGGGCTAGGCCGTTGTCCGCCTCGCCGACTCGCTACTTCGACAGCTCGAGGGCTGGGTTGTCGCCCGCCTCACCGACTCGCTACTTCGATAGCTCGGGGGCTGGGCCATTGTCCGCCTCGCTGACTTGCTACTTTGACAGCTCGGGGGCTGGGTCGTTGCCCCCTCGCCGACTCGCTACTTCGACATCTCGGGGATGGGCCGTTGTACCGCCTCGCCGACTCGCTACATCGACAGCTCGGGGGCTGGGTTGTCGCCCGCTTCGCCGACTCGCTAATTCGAT…	out_left_6571	CDS	6948	7064	2.76	+	116	38	--	--	--	--	--	--	--	--	--	--	--	--	--	--	--	--	--	--	--	38	--	--	--	--	--
orf02851	canu161	401	1093	48	14.5	48	78	2	399	11	35	30	22	1.9	GGGCTGGGCCATCGCCCGCCTCGCCGACTCGCTACTTCGCCGGCTCGA	GGGCTGGGCCATTGTCCGCCTCGCCGACTCGCTACTTCGATAGCTTGGGGGCTGGGTCATCGCCTGCCTCGCCGACACGCTACTTCGACATCTCGGGGCTAGGCCGTTGTCCGCCTCGCCGACTCGCTACTTCGACAGCTCGAGGGCTGGGTTGTCGCCCGCCTCACCGACTCGCTACTTCGATAGCTCGGGGGCTGGGCCATTGTCCGCCTCGCTGACTTGCTACTTTGACAGCTCGGGGGCTGGGTCGTTGCCCCCTCGCCGACTCGCTACTTCGACATCTCGGGGATGGGCCGTTGTACCGCCTCGCCGACTCGCTACATCGACAGCTCGGGGGCTGGGTTGTCGCCCGCTTCGCCGACTCGCTAATTCGATAGCTTGGGGGCTAGGTCGTCGCCT…	out_left_6547	CDS	6948	7064	2.76	+	116	38	--	--	--	--	--	--	--	--	--	--	--	--	--	--	--	--	--	--	--	38	--	--	--	--	--
orf02851	canu161	4002	4032	16	1.9	16	100	0	62	12	38	41	6	1.69	GCCAACGGTCGGCCGG	GCCAACGGTCGGCCGGGCCAACGGTCGGCCG	out_left_2946	CDS	6948	7064	2.76	+	116	38	--	--	--	--	--	--	--	--	--	--	--	--	--	--	--	--	--	--	--	38	--	--	--	--	--
orf02851	canu161	377	1001	143	4.4	142	80	3	655	12	34	30	23	1.91	CGACTCGCTACTTCGACAGCTCGAGGGATGGGCCGTTGTCCGCCTCGCCGACTCGCTACTTCGACAGCTCGGGGGCTGGGTCATCGCCCGCCTCGCCGACTCGCTACTTCGACAGCTCGGGGCTAGGCCGTTGCCGCCTCGC	CGACTCGTTACTTCGACAGGTCAGGGGCTGGGCCATTGTCCGCCTCGCCGACTCGCTACTTCGATAGCTTGGGGGCTGGGTCATCGCCTGCCTCGCCGACACGCTACTTCGACATCTCGGGGCTAGGCCGTTGTCCGCCTCGCCGACTCGCTACTTCGACAGCTCGAGGGCTGGGTTGTCGCCCGCCTCACCGACTCGCTACTTCGATAGCTCGGGGGCTGGGCCATTGTCCGCCTCGCTGACTTGCTACTTTGACAGCTCGGGGGCTGGGTCGTTGCCCCCTCGCCGACTCGCTACTTCGACATCTCGGGGATGGGCCGTTGTACCGCCTCGCCGACTCGCTACATCGACAGCTCGGGGGCTGGGTTGTCGCCCGCTTCGCCGACTCGCTAATTCGAT…	out_left_6571	CDS	6948	7064	2.76	+	116	38	--	--	--	--	--	--	--	--	--	--	--	--	--	--	--	--	--	--	--	38	--	--	--	--	--
orf02851	canu161	2747	2867	53	2.3	54	83	1	163	16	25	46	11	1.81	CGGGCGAGGCGGAGACCTCCTCCCGAGACCGAGGCTGAGGTCGAGACCTGGGGA	CGGGCGAGGCGGAGACCTCCTCTCGAGACTGAGGCTGAGGTCGAGGCCGGGGACGGGCGAAGTGGAGACCTTCTCCCGAGGCCGAGGCTGAGGTCGAGACCTGGGGTCGGGCGAGGCGGAG	out_left_4201	CDS	6948	7064	2.76	+	116	38	--	--	--	--	--	--	--	--	--	--	--	--	--	--	--	--	--	--	--	38	--	--	--	--	--
orf02894	canu166	6617	6666	24	2.1	24	85	7	66	4	38	34	24	1.74	CGGCTTCCTGTTCGGCCACTACGG	CGGCTTCCTGTTCCGGCCGCTCGGCGGCTTCGTGTTCGGCCACTACGGCG	in_left_224	CDS	6393	6983	7.16	+	590	196	WP_025647819.1	MFS transporter [Paraburkholderia fungorum]	P76350|SHIA_ECOLI	Shikimate transporter	shiA	Escherichia coli (strain K12)	COG0477	GEPR	MFS family permease	K08172	shiA	MFS transporter, MHS family, shikimate and dehydroshikimate transport protein	None	None	None	None	--	--	--	196	--	--	--	--	--
orf02921	canu170	769	1655	297	3	297	95	2	1606	29	22	23	25	1.99	TACGGGCCTCTTGGCGTGATAAGGTAGAGACGCGACTTCATCGCGTCTGGTCGGGGAATGGGATTATATTAAACGTAGCCTGAAATTGACTATTACCCAATGAAACAGTAACAAAAAATGCCTGATTGCTATGCTTTTTCGGATTGACAATCATCCTCCCTGGTTGGTGTCCTCACCAACCACTAGGCTTTAGTAATGGCTGGTGGAGACACCAGCCAGGGAGGGAGGCACTCCACATCGGATTACAAATCCTCAACAAACAGCTTTCGGATTGTAAATCCGAAAGAGCATTAGTAA	TACGGGCCTCTTGGCGTGATAAGGTAGAGACGCGACTTCATCGTGTCTGGTCGGGGAATGGGATTATATTAAACGTAGCCTGAAATTGACTATTACCCAATGAAACATAACAAAAAATGCCTGATTGCTATGCTTTTTCGGATTGACAATCATCCTCCGGTGGTTGTGTCCTCACCAACCACTAGGCTTTAGTAATGGCTGGTGAGACACCAGCCAGGGAGGGAGGCACTCCACATCGGATTACAAATCCTCAACAAACAGCTTTCGGATTGTAAATCCGAAAGAGCATTAGTAATACGGGCCTCTTGGCGTGATAAGGTAGAGACGCGACTTCATCGCGTCTGGTCGGGGAATGGGATTATATTGAACGTAGCCTGAAATGACTATTACCCAATGAAA…	out_left_932	CDS	1701	1826	1.05	-	125	41	WP_035361712.1	nucleotide pyrophosphatase [Dyadobacter alkalitolerans]	--	--	--	--	COG1524	R	Predicted pyrophosphatase or phosphodiesterase, AlkP superfamily	--	--	--	--	--	--	--	--	--	--	41	--	--	--	--	--
orf02969	canu176	2082	2300	65	3.3	65	93	3	357	9	73	17	0	1.09	CGCCCCGCCACGCCCCGCCCCGCCACACCCCGCCACGCCCCGCCCCGCCCCGCCACACCCCGCCA	CGCCCCGCCCCGCCCCGCCCCGCCACACCCCGCCACGCCCCGCCCCGCCCCGCCACACCCCGCCACGCCCCGCCACGCCCCGCCCCGCCACACCCCGCCGCGCCCCGCCCCGCCCCGCCACACCCCGCCACGCCCCGCCACGCCCCGCCCCGCCACACCCCGCCACGCCCCGCCCCGCCCCGCCCCGCCACACCCCGCCACGCCCCGCCGCACCCCGCC	out_left_2639	CDS	4721	4846	1.87	-	125	41	--	--	--	--	--	--	--	--	--	--	--	--	--	--	--	--	--	--	--	41	--	--	--	--	--
orf02969	canu176	2065	2301	30	7.7	30	84	13	304	9	72	17	0	1.1	CCCGCCCCGCCACACCCCGCCACGCCCCGC	CCCGCCCCGCCACACCCCGCCCCGCCCCGCCCCGCCCCGCCACACCCCGCCACGCCCCGCCCCGCCCCGCCACACCCCGCCACGCCCCGCCACGCCCCGCCCCGCCACACCCCGCCGCGCCCCGCCCCGCCCCGCCACACCCCGCCACGCCCCGCCACGCCCCGCCCCGCCACACCCCGCCACGCCCCGCCCCGCCCCGCCCCGCCACACCCCGCCACGCCCCGCCGCACCCCGCCA	out_left_2656	CDS	4721	4846	1.87	-	125	41	--	--	--	--	--	--	--	--	--	--	--	--	--	--	--	--	--	--	--	41	--	--	--	--	--
orf02969	canu176	2067	2331	10	26.9	10	81	5	263	9	71	17	0	1.17	CGCCCCGCCA	CGCCCCGCCACACCCCGCCCCGCCCCGCCCCGCCCCGCCACACCCCGCCACGCCCCGCCCCGCCCCGCCACACCCCGCCACGCCCCGCCACGCCCCGCCCCGCCACACCCCGCCGCGCCCCGCCCCGCCCCGCCACACCCCGCCACGCCCCGCCACGCCCCGCCCCGCCACACCCCGCCACGCCCCGCCCCGCCCCGCCCCGCCACACCCCGCCACGCCCCGCCGCACCCCGCCATCGCACGCCACGCCCCACCGCGCCTCCGCC	out_left_2654	CDS	4721	4846	1.87	-	125	41	--	--	--	--	--	--	--	--	--	--	--	--	--	--	--	--	--	--	--	41	--	--	--	--	--
orf02969	canu176	3956	3985	2	15	2	92	0	51	0	50	3	46	1.18	TC	TCTCTCTCTCTCTCTCTCTCTCTCGCTCTC	out_left_765	CDS	4721	4846	1.87	-	125	41	--	--	--	--	--	--	--	--	--	--	--	--	--	--	--	--	--	--	--	41	--	--	--	--	--
orf02969	canu176	2082	2300	35	6.5	35	86	10	332	9	73	17	0	1.09	CGCCCCGCCCCGCCCCGCCCCGCCACACCCCGCCA	CGCCCCGCCCCGCCCCGCCCCGCCACACCCCGCCACGCCCCGCCCCGCCCCGCCACACCCCGCCACGCCCCGCCACGCCCCGCCCCGCCACACCCCGCCGCGCCCCGCCCCGCCCCGCCACACCCCGCCACGCCCCGCCACGCCCCGCCCCGCCACACCCCGCCACGCCCCGCCCCGCCCCGCCCCGCCACACCCCGCCACGCCCCGCCGCACCCCGCC	out_left_2639	CDS	4721	4846	1.87	-	125	41	--	--	--	--	--	--	--	--	--	--	--	--	--	--	--	--	--	--	--	41	--	--	--	--	--
orf02969	canu176	2457	2490	5	6.8	5	100	0	68	0	17	82	0	0.67	GGGGC	GGGGCGGGGCGGGGCGGGGCGGGGCGGGGCGGGG	out_left_2264	CDS	4721	4846	1.87	-	125	41	--	--	--	--	--	--	--	--	--	--	--	--	--	--	--	--	--	--	--	41	--	--	--	--	--
orf02969	canu176	3780	3811	10	3.2	10	100	0	64	0	31	50	18	1.48	CGGGTCCTGG	CGGGTCCTGGCGGGTCCTGGCGGGTCCTGGCG	out_left_941	CDS	4721	4846	1.87	-	125	41	--	--	--	--	--	--	--	--	--	--	--	--	--	--	--	--	--	--	--	41	--	--	--	--	--
orf02970	canu176	6796	6833	2	19	2	94	0	67	0	0	47	52	1	GT	GTGTGTGTTTGTGTGTGTGTGTGTGTGTGTGTGTGTGT	out_right_902	CDS	5812	5931	0.86	-	119	39	--	--	--	--	--	--	--	--	--	--	--	--	--	--	--	--	--	--	--	39	--	--	--	--	--
orf02977	canu177	1880	1904	11	2.3	11	100	0	50	24	28	40	8	1.83	CGGAACTCGAG	CGGAACTCGAGCGGAACTCGAGCGG	out_left_92	CDS	1972	2565	9.55	-	593	197	WP_028196711.1	MULTISPECIES: LacI family transcriptional regulator [Burkholderiaceae]	P0ACQ2|RBSR_ECO57	Ribose operon repressor	rbsR	Escherichia coli O157:H7	COG1609	K	DNA-binding transcriptional regulator, LacI/PurR family	K02529	lacI, galR	LacI family transcriptional regulator	None	None	None	None	GO:0006351(transcription, DNA-templated);GO:0006355(regulation of transcription, DNA-templated)	None	GO:0003677(DNA binding);GO:0003700(DNA-binding transcription factor activity)	197	--	--	--	--	--
orf02979	canu177	3537	3562	13	2	13	100	0	52	30	38	15	15	1.88	GCCACGCATTCAA	GCCACGCATTCAAGCCACGCATTCAA	out_left_230	CDS	3767	3892	7.45	+	125	41	--	--	--	--	--	--	--	--	--	--	--	--	--	--	--	--	--	--	--	41	--	--	--	--	--
orf03098	canu187	6162	6211	15	3.3	15	83	10	66	8	64	26	2	1.32	GCCGCCGCCCCAGCC	GCCGCCGCCCCAACCGCCGCCGCCCACGCCGCCGCCGCTCCAGCCGCCGC	in_left_87	CDS	6075	7217	3.29	-	1142	380	--	--	--	--	--	--	--	--	--	--	--	--	--	--	--	--	--	--	--	380	--	--	--	--	--
orf03117	canu188	11368	11415	7	6.9	7	95	0	78	14	14	60	10	1.59	GGTAGCG	GGTAGCGGGGAGCGGGGAGCGGGTAGCGGGTAGCGGGTAGCGGGTAGC	out_left_202	CDS	11570	12445	4.86	+	875	291	WP_026434081.1	isoprenylcysteine carboxyl methyltransferase [Acidovorax oryzae]	--	--	--	--	COG2020	O	Protein-S-isoprenylcysteine O-methyltransferase Ste14	--	--	--	--	--	--	--	GO:0006481(C-terminal protein methylation);GO:0032259(methylation)	GO:0016020(membrane);GO:0016021(integral component of membrane)	GO:0004671(protein C-terminal S-isoprenylcysteine carboxyl O-methyltransferase activity);GO:0008168(methyltransferase activity);GO:0016740(transferase activity)	291	--	--	--	--	--
orf03128	canu191	205	262	13	4.5	13	86	4	73	3	25	34	36	1.73	TGTGGCTTGCCCA	TGTGGCTTGCCTATGTGGCTTGCCCGTGTGCTTGCCCGTGTGGCTTGCCTATGTGGCT	out_left_2136	CDS	2341	3816	3.14	-	1475	491	--	--	--	--	--	--	--	--	--	--	--	--	--	--	--	--	--	--	--	491	--	--	--	--	--
orf03128	canu191	1648	1925	69	4	69	92	3	436	27	10	41	21	1.85	AAGTGCAGGGTGGGTTAAAGTGCAGCTGAGTCAGCAAGTGCAGGGTGAGTTAAAGTGCAGGGTGAGTTA	AAGTGCAGGGTGGGTTAAAGTGCAGGGTGAGTTAAAGTGCAGCTGAGTCAGCAAGTGCAGGGTGAGTTAAAGTGCAGGGTGGGTTAAAGTGCAGCTGAGTCAGCAAGTGCAGGGTGAGTTAAAGTGCAGGGTGGGTTAAAGTGCAGGGTGGGTTAAAGTGCAGCTGAGTCAGCAAGTGCAGGGTGAGTTAAAGTGCAGGGTGAGTTAAAGTGCAGGGTGAGTTAGAAGGGCAGCTGAGTCAGCAAGTGCAGGGTGAGTTAAAGTGCAGGGTGAGTTAA	out_left_693	CDS	2341	3816	3.14	-	1475	491	--	--	--	--	--	--	--	--	--	--	--	--	--	--	--	--	--	--	--	491	--	--	--	--	--
orf03128	canu191	204	253	13	3.9	13	86	5	75	2	28	36	34	1.69	GTGTGGCTTGCCC	GTGTGGCTTGCCTATGTGGCTTGCCCGTGTGCTTGCCCGTGTGGCTTGCC	out_left_2137	CDS	2341	3816	3.14	-	1475	491	--	--	--	--	--	--	--	--	--	--	--	--	--	--	--	--	--	--	--	491	--	--	--	--	--
orf03128	canu191	1634	1925	52	5.6	52	89	4	321	27	10	40	20	1.86	GCAGCTGAGTCAGCAAGTGCAGGGTGAGTTAAAGTGCAGGGTGAGTTAAAGT	GCAGCTGAGTCAGCAAGTGCAGGGTGGGTTAAAGTGCAGGGTGAGTTAAAGTGCAGCTGAGTCAGCAAGTGCAGGGTGAGTTAAAGTGCAGGGTGGGTTAAAGTGCAGCTGAGTCAGCAAGTGCAGGGTGAGTTAAAGTGCAGGGTGGGTTAAAGTGCAGGGTGGGTTAAAGTGCAGCTGAGTCAGCAAGTGCAGGGTGAGTTAAAGTGCAGGGTGAGTTAAAGTGCAGGGTGAGTTAGAAGGGCAGCTGAGTCAGCAAGTGCAGGGTGAGTTAAAGTGCAGGGTGAGTTAA	out_left_707	CDS	2341	3816	3.14	-	1475	491	--	--	--	--	--	--	--	--	--	--	--	--	--	--	--	--	--	--	--	491	--	--	--	--	--
orf03128	canu191	3152	3523	158	2.4	158	94	0	645	5	29	42	23	1.75	GCTGCAGCGCTCGTCCAGGCGGGTGCTGCGCTCTTCCAGTGGATGCGGGTGCGCTGCGGGTGCCTGTCGGTCCCCCGCTCGCGTGCTGCAGCGGTTCTCCAGGCGGGCGCTGCGCTCTTCCAGTGGGTGCGGGCGCGCTGGGGGACTTCTTCCGGGGT	GCTGCAGCGGTCGTCCAGGCGGGTGCTGCGCTCTTCCAGTGGGTGCGGGTGCGCTGCGGGTGCCTGTCGGTTTTCTGCTCGCGTGCTGCAGCGGTTCTCCAGGCGGGCGCTGCGCTCTTCCAGTGGGTGCGGGTGCGCTGGGGGACTTCTTCCGGGGTGCTGCAGCGCTCGTTCAGGCGGGTGCTGCGCTCTTCCAGTGGATGCGGGTGCGCTGCGGGTGCCTGTCGGTCCCCCGCTGGGGTGCTGCAGCGGTTCTCCAGGCGGGCGCTGCGCTCTTCCAGTGGGTGCGGGCGCGCTGGGGGACTTCTTCTGGGGTGCTGCAGCGCTCGTCCAGGCGGGTGCTGCGCTCTTCCAGTGGATGCGGGTGCGCTG	in_right_293	CDS	2341	3816	3.14	-	1475	491	--	--	--	--	--	--	--	--	--	--	--	--	--	--	--	--	--	--	--	491	--	--	--	--	--
orf03128	canu191	1	129	17	7.6	16	78	11	125	28	10	39	21	1.86	GGTGAGTTAAAGTGCA	GGTGGGTTAAAGTGCAGCTGAGTCAGCAAGTGCAGGGTGAGTTAAAGTGCAGGGTGAGTTAAAGTGCAGGTGAGTTAGAAGGGCACTGAGTCAGCAAGTGCAGGGTGAGTTAAAGTGCAGGTGAGTTAA	out_left_2340	CDS	2341	3816	3.14	-	1475	491	--	--	--	--	--	--	--	--	--	--	--	--	--	--	--	--	--	--	--	491	--	--	--	--	--
orf03128	canu191	1648	1925	17	16.1	17	82	8	330	27	10	41	21	1.85	AAGTGCAGGGTGAGTTA	AAGTGCAGGGTGGGTTAAAGTGCAGGGTGAGTTAAAGTGCAGCTGAGTCAGCAAGTGCAGGGTGAGTTAAAGTGCAGGGTGGGTTAAAGTGCAGCTGAGTCAGCAAGTGCAGGGTGAGTTAAAGTGCAGGGTGGGTTAAAGTGCAGGGTGGGTTAAAGTGCAGCTGAGTCAGCAAGTGCAGGGTGAGTTAAAGTGCAGGGTGAGTTAAAGTGCAGGGTGAGTTAGAAGGGCAGCTGAGTCAGCAAGTGCAGGGTGAGTTAAAGTGCAGGGTGAGTTAA	out_left_693	CDS	2341	3816	3.14	-	1475	491	--	--	--	--	--	--	--	--	--	--	--	--	--	--	--	--	--	--	--	491	--	--	--	--	--
orf03128	canu191	2002	2060	13	4.5	13	91	0	82	3	25	35	35	1.73	TGTGGCTTGCCCA	TGTGGCTTGCCTATGTGGCTTGCCCGTGTGGCTTGCCCGTGTGGCTTGCCTATGTGGCT	out_left_339	CDS	2341	3816	3.14	-	1475	491	--	--	--	--	--	--	--	--	--	--	--	--	--	--	--	--	--	--	--	491	--	--	--	--	--
orf03128	canu191	2729	2814	33	2.6	33	72	7	93	18	25	39	16	1.91	GGTAGGTAGGTTACAGCGGCCATCACAGCGGCC	GGTAGGTAGGTTGCAGCGGCCATTACAGCGGCCGCAGGGCAGATTTCGGCGGCCATCACAGCGGCCGGTAGGTAGGTTACAGCGGC	in_left_388	CDS	2341	3816	3.14	-	1475	491	--	--	--	--	--	--	--	--	--	--	--	--	--	--	--	--	--	--	--	491	--	--	--	--	--
orf03128	canu191	204	262	25	2.3	26	82	5	75	3	25	35	35	1.73	GTGTGGCTTGCCCATGTGGCTTGCCC	GTGTGGCTTGCCTATGTGGCTTGCCCGTGTGCTTGCCCGTGTGGCTTGCCTATGTGGCT	out_left_2137	CDS	2341	3816	3.14	-	1475	491	--	--	--	--	--	--	--	--	--	--	--	--	--	--	--	--	--	--	--	491	--	--	--	--	--
orf03128	canu191	1616	1648	17	1.9	17	93	0	57	24	27	39	9	1.85	GGCAGCCGAGTCAGCAG	GGCAGCCGAGTCAGCAGGGCAGCTGAGTCAGCA	out_left_725	CDS	2341	3816	3.14	-	1475	491	--	--	--	--	--	--	--	--	--	--	--	--	--	--	--	--	--	--	--	491	--	--	--	--	--
orf03128	canu191	3234	3524	74	3.8	74	80	11	361	5	29	42	22	1.76	GTGCTGCAGCGCTCGTCCAGGCGGGCGCTGCGCTCTTCCAGTGGATGCGGGTGCGCTGGGGGACTTCTTCCGGG	GTGCTGCAGCGGTTCTCCAGGCGGGCGCTGCGCTCTTCCAGTGGGTGCGGGTGCGCTGGGGGACTTCTTCCGGGGTGCTGCAGCGCTCGTTCAGGCGGGTGCTGCGCTCTTCCAGTGGATGCGGGTGCGCTGCGGGTGCCTGTCGGTCCCCCGCTGGGGTGCTGCAGCGGTTCTCCAGGCGGGCGCTGCGCTCTTCCAGTGGGTGCGGGCGCGCTGGGGGACTTCTTCTGGGGTGCTGCAGCGCTCGTCCAGGCGGGTGCTGCGCTCTTCCAGTGGATGCGGGTGCGCTGG	in_right_292	CDS	2341	3816	3.14	-	1475	491	--	--	--	--	--	--	--	--	--	--	--	--	--	--	--	--	--	--	--	491	--	--	--	--	--
orf03129	canu191	3975	4204	84	2.7	84	76	6	241	6	30	40	21	1.79	GCTGCAGCGGTCGTCCAGGCGGGCGCTGCACTCTTCCAGCGGACGTGGGTGCGCTGCGGGTGCCTGTCGGTCCCCCGCTGGGGT	GCTGCAGTGCTCGTCCGGGCGGGCGCTGCGCTCTTCCAGCGGACATGGGTGCGCTGTGGGTGCCTGTCGGTCCCCCGCTGGGGTGCTGCAGCGGTCGTCCAGGCGGTTGTTGCCCACCTCCAGTGGGTGCGTGTGCGCCGCGGGTGCCTGTCGGTTCCCCGCTGGGGTGCTGCAGCGGTTCTCCAGGCGGGCACTGCACTTTTCCAGGGGACGTGGGTGCGCTGCAGGTG	in_left_158	CDS	3817	4737	2.96	-	920	306	--	--	--	--	--	--	--	--	--	--	--	--	--	--	--	--	--	--	--	306	--	--	--	--	--
orf03129	canu191	3874	4013	74	1.9	74	89	0	217	5	28	42	23	1.77	GGTGCGCTGGGGGACTTCTTCCAGGGCGCTGCAGCGCTCGTCCAGGCGGGCGCTGCGCTCTTCCAGTGGGTGCG	GGTGCGCTGGGGGACTTCTTCCGGGGTGCTGCAGCGCTCGTCTAGGCGGGTGCTGCGCTCTTCCAGTGGGTGCGGGTGCGCTGGGGGACTTCTTCTAGGGCGCTGCAGTGCTCGTCCGGGCGGGCGCTGCGCTCTTCCAG	in_left_57	CDS	3817	4737	2.96	-	920	306	--	--	--	--	--	--	--	--	--	--	--	--	--	--	--	--	--	--	--	306	--	--	--	--	--
orf03129	canu191	3874	4030	74	2.1	74	85	0	206	6	28	42	22	1.78	GGTGCGCTGGGGGACTTCTTCCAGGGCGCTGCAGCGCTCGTCCAGGCGGGCGCTGCGCTCTTCCAGCGGACACG	GGTGCGCTGGGGGACTTCTTCCGGGGTGCTGCAGCGCTCGTCTAGGCGGGTGCTGCGCTCTTCCAGTGGGTGCGGGTGCGCTGGGGGACTTCTTCTAGGGCGCTGCAGTGCTCGTCCGGGCGGGCGCTGCGCTCTTCCAGCGGACATGGGTGCGCTG	in_left_57	CDS	3817	4737	2.96	-	920	306	--	--	--	--	--	--	--	--	--	--	--	--	--	--	--	--	--	--	--	306	--	--	--	--	--
orf03211	canu200	3582	3643	22	2.9	22	95	4	110	12	29	40	17	1.87	GCACCGGACAGTGTCCGGTGGT	GCACCGGACTGTCCGGTGGTGCACCGGACAGTGTCCGGTGGTGCACCGGACAGTGTCCGGTG	out_right_1538	CDS	1986	2105	2.36	-	119	39	AFW86345.1	hypothetical protein ZEAMMB73_543425 [Zea mays]	--	--	--	--	--	--	--	--	--	--	--	--	--	--	--	--	--	39	--	--	--	--	--
orf03211	canu200	2707	2742	16	2.2	17	90	5	56	16	77	5	0	0.94	CCCCCCAACCCACCCAG	CCCCCCAACCCACCCAGCCCCCCACCCACCCCGCCC	out_right_637	CDS	1986	2105	2.36	-	119	39	AFW86345.1	hypothetical protein ZEAMMB73_543425 [Zea mays]	--	--	--	--	--	--	--	--	--	--	--	--	--	--	--	--	--	39	--	--	--	--	--
orf03211	canu200	3821	3857	19	1.9	19	100	0	74	10	32	37	18	1.86	GCACCGGACTGTCCGGTGT	GCACCGGACTGTCCGGTGTGCACCGGACTGTCCGGTG	out_right_1752	CDS	1986	2105	2.36	-	119	39	AFW86345.1	hypothetical protein ZEAMMB73_543425 [Zea mays]	--	--	--	--	--	--	--	--	--	--	--	--	--	--	--	--	--	39	--	--	--	--	--
orf03240	canu210	5343	5369	12	2.2	12	100	0	54	7	66	18	7	1.4	GCCCCTGCCCCA	GCCCCTGCCCCAGCCCCTGCCCCAGCC	in_right_500	CDS	3371	5869	3.03	-	2498	832	--	--	--	--	--	--	--	--	--	--	--	--	--	--	--	--	--	--	--	832	--	--	--	--	--
orf03241	canu211	869	956	18	4.9	18	94	0	140	12	20	38	28	1.89	CGTGGCCATGGTCGTGAT	CGTGGCCATGGTGGTGATCGTGGCCATGGTCGTGATCGTGGCCATGGTCGTGATCGTGGCCATGGTCGTGATCATGGTCATGATCGTG	in_left_323	CDS	546	1631	12.34	-	1085	361	WP_057841537.1	GTP-binding protein [Bradyrhizobium retamae]	Q99MB4|CBWD1_RAT	COBW domain-containing protein 1	Cbwd1	Rattus norvegicus	COG0523	R	GTPase, G3E family	--	--	--	--	--	--	--	--	--	--	361	--	--	--	--	--
orf03249	canu213	7735	7768	17	2	17	88	0	50	2	20	23	52	1.6	CTTGTCTATTGTCCGTT	CTTGTCTATTGTGCGTTCTTGTCTGTTGTCCGTT	out_right_34	CDS	6820	7734	2.83	+	914	304	--	--	--	--	--	--	--	--	--	--	--	--	--	--	--	--	--	--	--	304	--	--	--	--	--
orf03249	canu213	7736	7786	24	2.2	23	82	3	57	1	17	27	52	1.55	TTGTCCATTGTCCGTTCTTGCTG	TTGTCTATTGTGCGTTCTTGTCTGTTGTCCGTTGTCCGTTGTTGCTGTTGT	out_right_52	CDS	6820	7734	2.83	+	914	304	--	--	--	--	--	--	--	--	--	--	--	--	--	--	--	--	--	--	--	304	--	--	--	--	--
orf03294	canu219	2649	2719	27	2.6	27	93	4	115	36	2	39	21	1.68	TAAGGAAGGGGTTTAAGGTAGAAGCAG	TAAGGTAGGAGGTTTAAGGTAGAAGCAGTAAGGAAGGGGTTTAAGGTAGAAGCAGTAAGGAAGAGGGTTTA	out_right_72	CDS	1637	2647	2.98	-	1010	336	OHC84839.1	CDP-diacylglycerol--serine O-phosphatidyltransferase [Sphingobacteriia bacterium RIFOXYC2_FULL_35_18]	Q9ZM68|PSS_HELPJ	CDP-diacylglycerol--serine O-phosphatidyltransferase	pssA	Helicobacter pylori (strain J99 / ATCC 700824)	COG1183	I	Phosphatidylserine synthase	K17103	CHO1, pssA	CDP-diacylglycerol---serine O-phosphatidyltransferase [EC:2.7.8.8]	ko00260|ko00564	Glycine, serine and threonine metabolism|Glycerophospholipid metabolism	Amino acid metabolism|Lipid metabolism	Metabolism|Metabolism	--	--	--	336	--	--	--	--	--
orf03295	canu219	2725	2751	14	1.9	14	100	0	54	14	37	0	48	1.45	TACCTTCTACCTTT	TACCTTCTACCTTTTACCTTCTACCTT	out_left_6	CDS	2731	4023	3.11	-	1292	430	OHC84840.1	X-Pro aminopeptidase [Sphingobacteriia bacterium RIFOXYC2_FULL_35_18]	P15034|AMPP_ECOLI	Xaa-Pro aminopeptidase	pepP	Escherichia coli (strain K12)	COG0006	E	Xaa-Pro aminopeptidase	K01262	pepP	Xaa-Pro aminopeptidase [EC:3.4.11.9]	None	None	None	None	--	--	--	430	--	--	--	--	--
orf03347	canu222	8087	8128	21	2	21	85	0	57	16	35	9	38	1.81	TTGTCATCCGCACCTATTCCA	TTGTCATCCTCAGCTATTCCATTGTCATCCGCACCTTTTCCA	in_left_79	CDS	8008	8445	5.21	+	437	145	WP_008126312.1	GGDEF domain-containing protein [Phyllobacterium sp. YR531]	--	--	--	--	COG3275|COG3437	T|T	Sensor histidine kinase, LytS/YehU family|Response regulator c-di-GMP phosphodiesterase, RpfG family, contains REC and HD-GYP domains	K18967	dge1	diguanylate cyclase [EC:2.7.7.65]	None	None	None	None	GO:0000160(phosphorelay signal transduction system);GO:0071555(cell wall organization)	GO:0016020(membrane);GO:0016021(integral component of membrane)	GO:0000155(phosphorelay sensor kinase activity);GO:0004673(protein histidine kinase activity)	145	--	--	--	--	--
orf03422	canu237	5026	5071	18	2.6	18	78	0	56	15	45	26	13	1.82	ATCACCCGCCGGCCGGTC	ATCACCCGCCGGCCGGTCATCAGCCGCATGCGGGTCATCACCCGCC	in_right_103	CDS	4617	5174	10.8	-	557	185	SDO35899.1	transcriptional regulator, MarR family [Phyllobacterium sp. OV277]	--	--	--	--	COG1846	K	DNA-binding transcriptional regulator, MarR family	--	--	--	--	--	--	--	GO:0006351(transcription, DNA-templated);GO:0006355(regulation of transcription, DNA-templated)	None	GO:0003677(DNA binding);GO:0003700(DNA-binding transcription factor activity)	185	--	--	--	--	--
orf03481	canu252	5821	5866	21	2.2	20	85	11	58	2	54	30	13	1.5	CGCCCTGGCCGTCAGCGCCG	CGCCCTGGCCGTCAGCGCCTCGCCCTTGGCCGTCGCCGCCGCGCCC	out_left_58	CDS	5879	6952	2.69	+	1073	357	ODT63985.1	hypothetical protein ABS77_02055 [Phenylobacterium sp. SCN 69-14]	--	--	--	--	COG4805	S	Uncharacterized conserved protein, DUF885 familyt	--	--	--	--	--	--	--	--	--	--	357	--	--	--	--	--
orf03527	canu266	5474	5511	19	2	19	100	0	76	26	26	26	21	1.99	ACGTAGCTTGACTGCCAGA	ACGTAGCTTGACTGCCAGAACGTAGCTTGACTGCCAGA	out_right_76	CDS	4836	5435	4.38	-	599	199	WP_027516189.1	PEP-CTERM sorting domain-containing protein [Bradyrhizobium sp. WSM1417]	--	--	--	--	--	--	--	--	--	--	--	--	--	--	--	--	--	199	--	--	--	--	--
orf03642	canu296	5143	5172	15	1.9	16	93	6	53	13	43	36	6	1.7	CGACGGCGCCGACCTG	CGACGGCGCGACCTGCGACGGCGCCGACCT	out_right_280	CDS	4287	4892	12.27	+	605	201	WP_036262538.1	3-isopropylmalate dehydratase small subunit [Methylocapsa aurea]	B8ENI5|LEUD_METSB	3-isopropylmalate dehydratase small subunit	leuD	Methylocella silvestris (strain DSM 15510 / CIP 108128 / LMG 27833 / NCIMB 13906 / BL2)	COG0066	E	3-isopropylmalate dehydratase small subunit	K01704	leuD, IPMI-S	3-isopropylmalate/(R)-2-methylmalate dehydratase small subunit [EC:4.2.1.33 4.2.1.35]	ko00290|ko00660	Valine, leucine and isoleucine biosynthesis|C5-Branched dibasic acid metabolism	Amino acid metabolism|Carbohydrate metabolism	Metabolism|Metabolism	GO:0008152(metabolic process);GO:0008652(cellular amino acid biosynthetic process);GO:0009082(branched-chain amino acid biosynthetic process);GO:0009098(leucine biosynthetic process)	GO:0009316(3-isopropylmalate dehydratase complex)	GO:0003861(3-isopropylmalate dehydratase activity);GO:0016829(lyase activity)	201	--	--	--	--	--
orf03703	canu303	4298	4329	16	2	16	100	0	64	31	37	12	18	1.88	ATCCGATCAGTCCACA	ATCCGATCAGTCCACAATCCGATCAGTCCACA	out_left_22	CDS	4320	4925	6	-	605	201	WP_056208564.1	MULTISPECIES: DivIVA domain-containing protein [Microbacterium]	--	--	--	--	COG3599	D	Cell division septum initiation DivIVA, interacts with FtsZ, MinD and other proteins	--	--	--	--	--	--	--	--	--	--	201	--	--	--	--	--
orf03711	canu304	2917	2953	11	3.3	11	96	3	65	24	8	64	2	1.34	GGGAAGGGCAG	GGGATAGGGCAGGGGAAGGGCAGGGGAAGGGCAGGGG	out_left_38	CDS	2955	4427	3.02	-	1472	490	WP_013596335.1	23S rRNA (adenine(2030)-N(6))-methyltransferase RlmJ [Acidovorax avenae]	--	--	--	--	COG2961	J	23S rRNA A2030 N6-methylase RlmJ	K07115	rlmJ	23S rRNA (adenine2030-N6)-methyltransferase [EC:2.1.1.266]	None	None	None	None	GO:0006364(rRNA processing);GO:0032259(methylation);GO:0070475(rRNA base methylation)	None	GO:0003723(RNA binding);GO:0008168(methyltransferase activity);GO:0008649(rRNA methyltransferase activity);GO:0016740(transferase activity);GO:0036307(23S rRNA (adenine(2030)-N(6))-methyltransferase activity)	490	--	--	--	--	--
orf03838	canu319	1025	1053	15	1.9	15	100	0	58	20	34	24	20	1.97	GCAATTGCTCGACCG	GCAATTGCTCGACCGGCAATTGCTCGACC	in_right_461	CDS	78	1514	7.6	+	1436	478	SDO62740.1	Signal transduction histidine kinase [Phyllobacterium sp. OV277]	P0AEJ4|ENVZ_ECOLI	Osmolarity sensor protein EnvZ	envZ	Escherichia coli (strain K12)	COG2205	T	K+-sensing histidine kinase KdpD	--	--	--	--	--	--	--	--	--	--	478	ARO:3003583	basS	Pseudomonas aeruginosa	Histidine protein kinase sensor Lipid A modification gene; part of a two-component system involved in polymyxin resistance that senses high extracellular Fe(2+)	PMID:14507375, PMID:25006521
orf03843	canu320	7260	7291	16	2	16	93	0	55	68	0	9	21	1.17	TAAATAAAGGAAATAA	TAAATAAAGGAAATAATAAATAAAGTAAATAA	out_left_1994	CDS	9254	10822	2.92	+	1568	522	--	--	P78980|PEX16_YARLI	Peroxisomal membrane protein PEX16	PEX16	Yarrowia lipolytica (strain CLIB 122 / E 150)	--	--	--	K13335	PEX16	peroxin-16	ko04146	Peroxisome	Transport and catabolism	Cellular Processes	--	--	--	522	--	--	--	--	--
orf03843	canu320	4351	4408	27	2.1	27	81	12	64	46	0	0	53	1	ATTAATATAATTATTATATTTTAAAAA	ATTAATATATTTATTATATTTTATAAAATTAATATTAATTTTATATTTATTAAAAAAT	out_left_4903	CDS	9254	10822	2.92	+	1568	522	--	--	P78980|PEX16_YARLI	Peroxisomal membrane protein PEX16	PEX16	Yarrowia lipolytica (strain CLIB 122 / E 150)	--	--	--	K13335	PEX16	peroxin-16	ko04146	Peroxisome	Transport and catabolism	Cellular Processes	--	--	--	522	--	--	--	--	--
orf03843	canu320	4754	4828	22	3.3	24	78	10	79	37	1	4	57	1.26	ATAAGTTATTATTATTTATATTAT	ATAAGTTATTTTATTTTATTATAAAAGTTATTATTATTTATATATATAACTTATATATTTTTATTATTTAAGTTA	out_left_4500	CDS	9254	10822	2.92	+	1568	522	--	--	P78980|PEX16_YARLI	Peroxisomal membrane protein PEX16	PEX16	Yarrowia lipolytica (strain CLIB 122 / E 150)	--	--	--	K13335	PEX16	peroxin-16	ko04146	Peroxisome	Transport and catabolism	Cellular Processes	--	--	--	522	--	--	--	--	--
orf03843	canu320	4893	4937	23	2	23	82	8	56	42	4	0	53	1.21	TTATAATATTATAATTAAACTTA	TTATAATATTATAATTATACTTATTATAAATATTATTTTAAACTT	out_left_4361	CDS	9254	10822	2.92	+	1568	522	--	--	P78980|PEX16_YARLI	Peroxisomal membrane protein PEX16	PEX16	Yarrowia lipolytica (strain CLIB 122 / E 150)	--	--	--	K13335	PEX16	peroxin-16	ko04146	Peroxisome	Transport and catabolism	Cellular Processes	--	--	--	522	--	--	--	--	--
orf03843	canu320	6685	6717	15	2.1	17	88	11	52	33	0	6	60	1.21	TAAATTAGTTAATTTTT	TAAATTAGTTAATTTTTTAAATAGTTATTTTTT	out_left_2569	CDS	9254	10822	2.92	+	1568	522	--	--	P78980|PEX16_YARLI	Peroxisomal membrane protein PEX16	PEX16	Yarrowia lipolytica (strain CLIB 122 / E 150)	--	--	--	K13335	PEX16	peroxin-16	ko04146	Peroxisome	Transport and catabolism	Cellular Processes	--	--	--	522	--	--	--	--	--
orf03843	canu320	922	971	22	2.3	22	80	12	59	28	2	10	60	1.4	TTATTTAGTAATAGTATACTTT	TTATTTAGTAGTATATACTTTTTATTTTAGTAATAGTATAGTTTTTTTTA	out_left_8332	CDS	9254	10822	2.92	+	1568	522	--	--	P78980|PEX16_YARLI	Peroxisomal membrane protein PEX16	PEX16	Yarrowia lipolytica (strain CLIB 122 / E 150)	--	--	--	K13335	PEX16	peroxin-16	ko04146	Peroxisome	Transport and catabolism	Cellular Processes	--	--	--	522	--	--	--	--	--
orf03843	canu320	925	967	22	1.9	23	85	4	61	27	2	11	58	1.46	TTTAGTAATAGTATACTTTTTAT	TTTAGTAGTATATACTTTTTATTTTAGTAATAGTATAGTTTTT	out_left_8329	CDS	9254	10822	2.92	+	1568	522	--	--	P78980|PEX16_YARLI	Peroxisomal membrane protein PEX16	PEX16	Yarrowia lipolytica (strain CLIB 122 / E 150)	--	--	--	K13335	PEX16	peroxin-16	ko04146	Peroxisome	Transport and catabolism	Cellular Processes	--	--	--	522	--	--	--	--	--
orf03843	canu320	1464	1493	15	2	15	93	0	51	43	10	0	46	1.37	TACTATTTAATAATA	TACTCTTTAATAATATACTATTTAATAATA	out_left_7790	CDS	9254	10822	2.92	+	1568	522	--	--	P78980|PEX16_YARLI	Peroxisomal membrane protein PEX16	PEX16	Yarrowia lipolytica (strain CLIB 122 / E 150)	--	--	--	K13335	PEX16	peroxin-16	ko04146	Peroxisome	Transport and catabolism	Cellular Processes	--	--	--	522	--	--	--	--	--
orf03843	canu320	137	167	16	2	16	93	6	55	29	0	0	70	0.87	TTTTAAATTTATTATT	TTTTAAATTTATTATTTTTTAAATTTTTATT	out_left_9117	CDS	9254	10822	2.92	+	1568	522	--	--	P78980|PEX16_YARLI	Peroxisomal membrane protein PEX16	PEX16	Yarrowia lipolytica (strain CLIB 122 / E 150)	--	--	--	K13335	PEX16	peroxin-16	ko04146	Peroxisome	Transport and catabolism	Cellular Processes	--	--	--	522	--	--	--	--	--
orf03843	canu320	7766	7795	15	1.9	16	93	6	53	60	0	0	40	0.97	AATATAATTTAATAAT	AATATAATTTAATAATAATAAATTTAATAA	out_left_1488	CDS	9254	10822	2.92	+	1568	522	--	--	P78980|PEX16_YARLI	Peroxisomal membrane protein PEX16	PEX16	Yarrowia lipolytica (strain CLIB 122 / E 150)	--	--	--	K13335	PEX16	peroxin-16	ko04146	Peroxisome	Transport and catabolism	Cellular Processes	--	--	--	522	--	--	--	--	--
orf03843	canu320	2726	2770	13	3.4	13	81	3	54	46	2	2	48	1.26	TATAATATTATAA	TATAATAGTTATAATTTAATATTATACTATAATATTTTAATATAA	out_left_6528	CDS	9254	10822	2.92	+	1568	522	--	--	P78980|PEX16_YARLI	Peroxisomal membrane protein PEX16	PEX16	Yarrowia lipolytica (strain CLIB 122 / E 150)	--	--	--	K13335	PEX16	peroxin-16	ko04146	Peroxisome	Transport and catabolism	Cellular Processes	--	--	--	522	--	--	--	--	--
orf03843	canu320	3173	3205	16	2.1	16	88	11	50	69	0	3	27	1.03	ATAATAATTATAAAAA	ATAATAATTATAAAAAATAAGTAATTAAAAAAA	out_left_6081	CDS	9254	10822	2.92	+	1568	522	--	--	P78980|PEX16_YARLI	Peroxisomal membrane protein PEX16	PEX16	Yarrowia lipolytica (strain CLIB 122 / E 150)	--	--	--	K13335	PEX16	peroxin-16	ko04146	Peroxisome	Transport and catabolism	Cellular Processes	--	--	--	522	--	--	--	--	--
orf03843	canu320	3173	3206	17	2.1	16	88	5	50	70	0	2	26	1.01	ATAATAATTAAAAAAA	ATAATAATTATAAAAAATAAGTAATTAAAAAAAA	out_left_6081	CDS	9254	10822	2.92	+	1568	522	--	--	P78980|PEX16_YARLI	Peroxisomal membrane protein PEX16	PEX16	Yarrowia lipolytica (strain CLIB 122 / E 150)	--	--	--	K13335	PEX16	peroxin-16	ko04146	Peroxisome	Transport and catabolism	Cellular Processes	--	--	--	522	--	--	--	--	--
orf03843	canu320	3306	3335	14	2.1	14	93	0	51	43	6	0	50	1.28	TTAATAACTATATA	TTAATAACTATATATTAATAACTATTTATT	out_left_5948	CDS	9254	10822	2.92	+	1568	522	--	--	P78980|PEX16_YARLI	Peroxisomal membrane protein PEX16	PEX16	Yarrowia lipolytica (strain CLIB 122 / E 150)	--	--	--	K13335	PEX16	peroxin-16	ko04146	Peroxisome	Transport and catabolism	Cellular Processes	--	--	--	522	--	--	--	--	--
orf03843	canu320	3988	4045	23	2.5	24	75	18	59	50	0	5	44	1.24	TTATAATTATAAAATAATATATAG	TTATATATTATAAATAATAGTATAGTATAATTTAAAATATTATATAGTTATAAATATA	out_left_5266	CDS	9254	10822	2.92	+	1568	522	--	--	P78980|PEX16_YARLI	Peroxisomal membrane protein PEX16	PEX16	Yarrowia lipolytica (strain CLIB 122 / E 150)	--	--	--	K13335	PEX16	peroxin-16	ko04146	Peroxisome	Transport and catabolism	Cellular Processes	--	--	--	522	--	--	--	--	--
orf03843	canu320	1471	1504	18	1.9	17	88	5	50	52	2	0	44	1.16	TAATAAAATATATTTAA	TAATAATATACTATTTAATAATAAAATATATTTA	out_left_7783	CDS	9254	10822	2.92	+	1568	522	--	--	P78980|PEX16_YARLI	Peroxisomal membrane protein PEX16	PEX16	Yarrowia lipolytica (strain CLIB 122 / E 150)	--	--	--	K13335	PEX16	peroxin-16	ko04146	Peroxisome	Transport and catabolism	Cellular Processes	--	--	--	522	--	--	--	--	--
orf03929	canu343	2580	2647	27	2.5	27	85	0	91	13	61	19	5	1.51	CCGCCGCTGCCACCACCACCGCCACCG	CCGCCGCCGCCACCACCACCGCCGCTGCCGCCGCTACCACCACCACCGCCACCGCCGCTGCTGCCACC	in_left_155	CDS	2425	2985	2.75	-	560	186	--	--	--	--	--	--	--	--	--	--	--	--	--	--	--	--	--	--	--	186	--	--	--	--	--
orf03929	canu343	2580	2638	24	2.5	24	85	0	82	13	62	18	5	1.48	CCGCCGCCGCTACCACCACCACCG	CCGCCGCCGCCACCACCACCGCCGCTGCCGCCGCTACCACCACCACCGCCACCGCCGCT	in_left_155	CDS	2425	2985	2.75	-	560	186	--	--	--	--	--	--	--	--	--	--	--	--	--	--	--	--	--	--	--	186	--	--	--	--	--
orf03933	canu343	4382	4449	18	3.8	18	100	0	136	23	38	17	20	1.93	GACGCCGACTTCAACTTC	GACGCCGACTTCAACTTCGACGCCGACTTCAACTTCGACGCCGACTTCAACTTCGACGCCGACTTCAA	in_left_15	CDS	4367	4633	4.07	-	266	88	--	--	--	--	--	--	--	--	--	--	--	--	--	--	--	--	--	--	--	88	--	--	--	--	--
orf03934	canu343	4723	4755	13	2.6	13	90	4	50	30	15	36	18	1.91	GTCGAAGTCGAAA	GTCGGAGTCGAAGTCGAAGTCGAAAGTCGAAGT	out_left_81	CDS	4804	5892	7.76	-	1088	362	OJY21799.1	hypothetical protein BGO98_02990 [Myxococcales bacterium 68-20]	C4R7Z3|C9MT_KOMPG	Sphingolipid C9-methyltransferase	PAS_chr4_0465	Komagataella phaffii (strain GS115 / ATCC 20864)	COG2230	I	Cyclopropane fatty-acyl-phospholipid synthase and related methyltransferases	K20238	E2.1.1.317	sphingolipid C9-methyltransferase [EC:2.1.1.317]	None	None	None	None	--	--	--	362	--	--	--	--	--
orf03949	canu346	3222	3261	21	1.9	21	94	0	71	12	20	30	37	1.89	CTGGTTCAGCTGGTATTCAGG	CTGGTTCAGCTGGTTTTCAGGCTGGTTCAGCTGGTATTCA	in_left_27	CDS	3195	3335	3.17	+	140	46	--	--	--	--	--	--	--	--	--	--	--	--	--	--	--	--	--	--	--	46	--	--	--	--	--
orf03949	canu346	3305	3343	20	2	20	85	10	53	25	23	17	33	1.96	AAACCGTTCAGCCAGTTTTA	AAACCGGTTCAGCCGTTTTAAAACCGTTTAGCCAGTTTT	out_right_8	CDS	3195	3335	3.17	+	140	46	--	--	--	--	--	--	--	--	--	--	--	--	--	--	--	--	--	--	--	46	--	--	--	--	--
orf03949	canu346	5488	5522	12	2.9	12	95	0	61	2	34	40	22	1.69	GTCCGGTGCGCT	GTCCGGTGCGCTGTCCGGTGCGCTGTCCGATGCGC	out_right_2187	CDS	3195	3335	3.17	+	140	46	--	--	--	--	--	--	--	--	--	--	--	--	--	--	--	--	--	--	--	46	--	--	--	--	--
orf03949	canu346	5364	5401	11	3.5	11	88	0	58	10	39	39	10	1.74	CCGGTGCGCCA	CCGGTGCGCCACCGGTGCGCCACGGGTGCGCCAACGGT	out_right_2066	CDS	3195	3335	3.17	+	140	46	--	--	--	--	--	--	--	--	--	--	--	--	--	--	--	--	--	--	--	46	--	--	--	--	--
orf03970	canu354	5826	5907	24	3.4	24	89	1	110	6	31	54	7	1.52	GGGCCGGCGCCGGCGACGGGCTTG	GGGCTCGGCGCCGGCGACGGGCTTGGGGCCGGCGCCGGCGACGGGCTTGGGGCCGGCGACGGAGGCGGGCTCGGAGCCGGCG	in_right_83	CDS	5718	5990	2.84	+	272	90	--	--	--	--	--	--	--	--	--	--	--	--	--	--	--	--	--	--	--	90	--	--	--	--	--
orf03970	canu354	5820	5912	42	2.2	40	81	11	98	6	31	54	7	1.54	GGCGACGGGCTCGGCGCCGGCGACGGGCTGGGCCGGAGCC	GGCGACGGGCTCGGCGCCGGCGACGGGCTTGGGGCCGGCGCCGGCGACGGGCTTGGGGCCGGCGACGGAGGCGGGCTCGGAGCCGGCGTCGGG	in_right_78	CDS	5718	5990	2.84	+	272	90	--	--	--	--	--	--	--	--	--	--	--	--	--	--	--	--	--	--	--	90	--	--	--	--	--
orf03970	canu354	5814	5887	18	3.8	18	75	19	67	5	32	54	8	1.53	GGCGCCGGCGACGGGCTC	GGCGCTGGCGACGGGCTCGGCGCCGGCGACGGGCTTGGGGCCGGCGCCGGCGACGGGCTTGGGGCCGGCGACGG	in_left_96	CDS	5718	5990	2.84	+	272	90	--	--	--	--	--	--	--	--	--	--	--	--	--	--	--	--	--	--	--	90	--	--	--	--	--
orf04001	canu364	2785	3599	323	2.5	329	91	3	1297	16	40	30	12	1.86	CCATTCCTCCCCCGCCAGGGGGAGGTGGCAGCGAAGCTGACGGAGGGGGAGGTCAACGACTCCCGTCGCCCTTGCGGCGACGCCCCCTCCACCATTCGCTGCGCGAACGGTCCCCCTCCCCCGCTAAAGCGAGGGAGGATCTATTACACCCGCGGCCGCGCAGCTCGGCCCGTACAGTGCGAGCACACCGCCACTCCGTCATCCCGGCCTCGAGCCGGGATCCCGCTTCTTCGTCGCGCCGAAAGCGGGACCCCGGATCACGTCCGGGGTGACGATAGTGGCAAGGCCCAACCCCCACCCCACCACCGACCAACCCGTCACGACATGCC	CCATTCCTCCCCCGCCAGGGGGAGGTGGCAGCGAAGCTGACGGAGGGGGAGGTCAACGACCCCCGTCGCGCCCGCGGCGACGCCCCCTCCACCATTCGCTGCGCGAACGGTCCCCCTCCCCCGCTAAAGCGAGGGAGGATTTATTACACCCGCGGCCGCGCCGCTCGGTCCGTCACAGTGCGAGCACACCGCCATCTCCGTCATCCCGGCCTCGAGCCGGGATCCCGCTTCTTTGTCGCGCCGAAAGCGGGACCCCGGATCACGTCCGGGGTGACGATGGTGGCAAGGCCCAACCCCCACCCCACCACCGACCAACCCGTCACGACATGCCCCCATTCCTCCCCCGCCAGGGGGAGGTGGCAGCGAAGCTGACGGAGGGGGAGGTCAACGACTCCCGTC…	out_right_821	CDS	2350	2778	9.51	+	428	142	WP_024310459.1	MULTISPECIES: Rrf2 family transcriptional regulator [Sphingomonas]	O68025|Y2142_RHOCB	Putative HTH-type transcriptional regulator rrf2-like	RCAP_rcc02142	Rhodobacter capsulatus (strain ATCC BAA-309 / NBRC 16581 / SB1003)	COG1959	K	DNA-binding transcriptional regulator, IscR family	--	--	--	--	--	--	--	--	--	--	142	--	--	--	--	--
orf04011	canu365	1549	1577	12	2.3	13	94	5	51	37	55	6	0	1.27	ACCACCACCAACG	ACCACCACCACGACCACCACCAACGACCA	in_left_39	CDS	1510	2913	3.04	-	1403	467	NP_060347.2	solute carrier family 35 member F6 precursor [Homo sapiens]	Q8N357|S35F6_HUMAN	Solute carrier family 35 member F6	SLC35F6	Homo sapiens	--	--	--	--	--	--	--	--	--	--	GO:0006810(transport);GO:0008284(positive regulation of cell population proliferation);GO:1901029(negative regulation of mitochondrial outer membrane permeabilization involved in apoptotic signaling pathway)	GO:0005739(mitochondrion);GO:0005764(lysosome);GO:0005765(lysosomal membrane);GO:0016020(membrane);GO:0016021(integral component of membrane);GO:0070062(extracellular exosome)	GO:0005515(protein binding)	467	--	--	--	--	--
orf04030	canu373	562	589	9	3.1	9	100	0	56	0	32	0	67	0.91	TCTTTCTTC	TCTTTCTTCTCTTTCTTCTCTTTCTTCT	out_left_49	CDS	611	2296	2.93	-	1685	561	--	--	--	--	--	--	--	--	--	--	--	--	--	--	--	--	--	--	--	561	--	--	--	--	--
orf04036	canu374	121	145	9	2.8	9	100	0	50	0	40	48	12	1.4	GCTGGCGCC	GCTGGCGCCGCTGGCGCCGCTGGCG	out_left_1132	CDS	1253	1957	11.22	-	704	234	SHK78198.1	amino acid/amide ABC transporter ATP-binding protein 2, HAAT family [Bradyrhizobium lablabi]	P21630|BRAG_PSEAE	High-affinity branched-chain amino acid transport ATP-binding protein BraG	braG	Pseudomonas aeruginosa (strain ATCC 15692 / DSM 22644 / CIP 104116 / JCM 14847 / LMG 12228 / 1C / PRS 101 / PAO1)	COG0410	E	ABC-type branched-chain amino acid transport system, ATPase component	K01996	livF	branched-chain amino acid transport system ATP-binding protein	ko02010|ko02024	ABC transporters|Quorum sensing	Membrane transport|Cellular community - prokaryotes	Environmental Information Processing|Cellular Processes	None	None	GO:0000166(nucleotide binding);GO:0005524(ATP binding);GO:0016887(ATPase activity)	234	ARO:3003748	oleC	Streptomyces antibioticus	oleC is an ABC transporter isolated from Streptomyces antibioticus and is involved in oleandomycin secretion.	PMID:8326867
orf04054	canu377	1641	1665	9	2.8	9	100	0	50	12	24	52	12	1.72	CATGGGCGG	CATGGGCGGCATGGGCGGCATGGGC	in_right_6	CDS	823	1671	16.51	+	848	282	SFD32078.1	chaperonin GroEL [Acidovorax konjaci]	A1TKQ5|CH60_ACIAC	60 kDa chaperonin	groL	Acidovorax citrulli (strain AAC00-1)	COG0459	O	Chaperonin GroEL (HSP60 family)	K04077	groEL, HSPD1	chaperonin GroEL	ko03018|ko04212|ko04940|ko05134|ko05152	RNA degradation|Longevity regulating pathway - worm|Type I diabetes mellitus|Legionellosis|Tuberculosis	Folding, sorting and degradation|Aging|Endocrine and metabolic diseases|Infectious diseases: Bacterial|Infectious diseases: Bacterial	Genetic Information Processing|Organismal Systems|Human Diseases|Human Diseases|Human Diseases	GO:0006457(protein folding);GO:0042026(protein refolding)	GO:0005737(cytoplasm)	GO:0000166(nucleotide binding);GO:0005524(ATP binding);GO:0051082(unfolded protein binding)	282	--	--	--	--	--
orf04060	canu378	6853	6877	12	2.1	12	100	0	50	16	48	0	36	1.46	TCCCTTACCCAT	TCCCTTACCCATTCCCTTACCCATT	in_left_201	CDS	6652	7860	3.05	+	1208	402	WP_057938887.1	gluconate transporter [Algoriphagus sp. NH1]	P39344|IDNT_ECOLI	Gnt-II system L-idonate transporter	idnT	Escherichia coli (strain K12)	COG2610	GR	H+/gluconate symporter or related permease	K06155	gntT	Gnt-I system high-affinity gluconate transporter	None	None	None	None	--	--	--	402	--	--	--	--	--
orf04063	canu379	4735	4772	17	2	20	85	14	55	28	10	31	28	1.9	GTTGGAGTTGCAATAGCTAA	GTTGGAGTTGCAATAGCTAAGTTGGGTTCAAAGCTAAG	in_right_411	CDS	2718	5183	2.97	-	2465	821	WP_071840053.1	hypothetical protein [Sediminibacterium salmoneum]	Q03961|KPSD1_ECOLX	Polysialic acid transport protein KpsD	kpsD	Escherichia coli	COG1596	M	Periplasmic protein involved in polysaccharide export, contains SLBB domain of the beta-grasp fold	--	--	--	--	--	--	--	--	--	--	821	--	--	--	--	--
orf04066	canu380	1498	1617	44	2.7	46	89	2	181	4	16	27	51	1.63	TTTGGCCTTTCCTTGATTTGTTAGTGGTCTGTTCTGTGGTTGGTCT	TTTGGCCTTTCCTTGATTTGTTAGTGGTCCGTTCTGTTGTTGGTCTTTTGGCCTTTCCTTGGTTTGTAAGTGGTCTGTTTGGGTTGGTCTTTTGGCCTTTCCTTGCTTTGTTAGTGGTCT	out_right_167	CDS	719	1450	4.07	+	731	243	WP_028645872.1	MULTISPECIES: TetR family transcriptional regulator [Burkholderiaceae]	P94548|FADR_BACSU	Fatty acid metabolism regulator protein	fadR	Bacillus subtilis (strain 168)	COG1309	K	DNA-binding transcriptional regulator, AcrR family	--	--	--	--	--	--	--	GO:0006351(transcription, DNA-templated);GO:0006355(regulation of transcription, DNA-templated)	None	GO:0003677(DNA binding)	243	--	--	--	--	--
orf04132	canu392	5419	5455	13	2.8	13	88	11	58	43	32	16	8	1.77	TCCCGGAAAAAAC	TCCCGGAAAAACTCCCCGGAAAAAACTCCCGGAAAAA	out_right_44	CDS	4839	5411	10.8	+	572	190	WP_009026939.1	GTP cyclohydrolase I [Bradyrhizobium sp. ORS 375]	Q8P3B0|GCH1_XANCP	GTP cyclohydrolase 1	folE	Xanthomonas campestris pv. campestris (strain ATCC 33913 / DSM 3586 / NCPPB 528 / LMG 568 / P 25)	COG0302	H	GTP cyclohydrolase I	K01495	GCH1, folE	GTP cyclohydrolase IA [EC:3.5.4.16]	ko00790	Folate biosynthesis	Metabolism of cofactors and vitamins	Metabolism	--	--	--	190	--	--	--	--	--
orf04148	canu393	141	177	6	6.2	6	93	0	65	0	32	48	18	1.49	CGCGGT	CGCGGTCGCGGTCGCGGTCGCGGTTGCGGTCGCGGTC	in_right_25	CDS	17	202	4.02	-	185	61	--	--	--	--	--	--	--	--	--	--	--	--	--	--	--	--	--	--	--	61	--	--	--	--	--
orf04148	canu393	263	293	12	2.6	12	94	0	53	22	61	16	0	1.34	CAGCCACACCCG	CAGCCACACCCGCAGCCACCCCCGCAGCCAC	out_right_91	CDS	17	202	4.02	-	185	61	--	--	--	--	--	--	--	--	--	--	--	--	--	--	--	--	--	--	--	61	--	--	--	--	--
orf04151	canu393	1833	1879	23	2.1	21	84	7	58	6	34	38	21	1.79	TTGCGACCACGGCTGTCGCGC	TTGCGGCCACGGCGTGATCGCGCTTGCGACCGCGGCTGTCGCGCTTG	in_left_275	CDS	1558	2571	11.33	+	1013	337	WP_028197306.1	MULTISPECIES: hypothetical protein [Burkholderiaceae]	A0B0B8|T3HPD_BURCH	Trans-3-hydroxy-L-proline dehydratase	lhpH	Burkholderia cenocepacia (strain HI2424)	COG3938	E	Proline racemase	K18384	L3HYPDH	trans-L-3-hydroxyproline dehydratase [EC:4.2.1.77]	ko00330	Arginine and proline metabolism	Amino acid metabolism	Metabolism	--	--	--	337	--	--	--	--	--
orf04154	canu393	5684	5708	9	2.8	9	100	0	50	24	0	76	0	0.8	GGGGAGAGG	GGGGAGAGGGGGGAGAGGGGGGAGA	in_left_402	CDS	5282	6337	8.83	-	1055	351	AJZ62504.1	bacterial regulatory s, luxR family protein [Paraburkholderia fungorum]	Q9HV27|CDPD2_PSEAE	Cyclic di-GMP phosphodiesterase PA4781	PA4781	Pseudomonas aeruginosa (strain ATCC 15692 / DSM 22644 / CIP 104116 / JCM 14847 / LMG 12228 / 1C / PRS 101 / PAO1)	COG2771|COG3706	K|TK	DNA-binding transcriptional regulator, CsgD family|Two-component response regulator, PleD family, consists of two REC domains and a diguanylate cyclase (GGDEF) domain	--	--	--	--	--	--	--	--	--	--	351	ARO:3000816	mtrA	Mycobacterium tuberculosis H37Rv	MtrA is a transcriptional activator of the MtrCDE multidrug efflux pump of Neisseria gonorrhoeae.	PMID:10417654
orf04179	canu401	3220	3307	2	44	2	100	0	176	50	0	0	50	1	TA	TATATATATATATATATATATATATATATATATATATATATATATATATATATATATATATATATATATATATATATATATATATATA	out_left_2121	CDS	5341	5454	1.74	-	113	37	--	--	--	--	--	--	--	--	--	--	--	--	--	--	--	--	--	--	--	37	--	--	--	--	--
orf04179	canu401	3307	3335	2	14.5	2	100	0	58	51	0	48	0	1	AG	AGAGAGAGAGAGAGAGAGAGAGAGAGAGA	out_left_2034	CDS	5341	5454	1.74	-	113	37	--	--	--	--	--	--	--	--	--	--	--	--	--	--	--	--	--	--	--	37	--	--	--	--	--
orf04236	canu418	1049	1085	10	3.7	10	92	0	56	8	16	10	64	1.47	TTTGTCATTT	TTTGTCCTTTTTTGTCATTTTTTGTCATTTCTTGTCA	out_left_585	CDS	1634	3091	3.07	-	1457	485	--	--	--	--	--	--	--	--	--	--	--	--	--	--	--	--	--	--	--	485	--	--	--	--	--
orf04238	canu420	4258	4338	21	3.8	22	83	4	103	13	48	27	11	1.76	ACGCCGCCGTCCCCGAGGCCCA	ACGCCGTCGTCCCCGAGCCCAATGCCGCTGTCCCCGAGGCCAACGCCGCCGTCCCCGAGGCCCAACGTCGCCGTCTCCGAG	out_left_758	CDS	5016	6140	2.99	+	1124	374	DAA37581.1	TPA: hypothetical protein ZEAMMB73_204635 [Zea mays]	--	--	--	--	--	--	--	--	--	--	--	--	--	--	--	--	--	374	--	--	--	--	--
orf04238	canu420	4258	4338	43	1.9	42	84	2	108	13	48	27	11	1.76	ACGCCGCCGTCCCCGAGCCCAACGCCGCCGTCCCCGAGGCCA	ACGCCGTCGTCCCCGAGCCCAATGCCGCTGTCCCCGAGGCCAACGCCGCCGTCCCCGAGGCCCAACGTCGCCGTCTCCGAG	out_left_758	CDS	5016	6140	2.99	+	1124	374	DAA37581.1	TPA: hypothetical protein ZEAMMB73_204635 [Zea mays]	--	--	--	--	--	--	--	--	--	--	--	--	--	--	--	--	--	374	--	--	--	--	--
orf04238	canu420	7286	7337	18	3.2	18	65	30	53	28	5	25	40	1.78	TATGGAACTTGATATGTG	TATGGAACTTGATATGTGTATAAATCTGTGTATGGAACTTGATATGTGTATG	out_right_1197	CDS	5016	6140	2.99	+	1124	374	DAA37581.1	TPA: hypothetical protein ZEAMMB73_204635 [Zea mays]	--	--	--	--	--	--	--	--	--	--	--	--	--	--	--	--	--	374	--	--	--	--	--
orf04238	canu420	7330	7432	12	8.2	12	74	18	75	26	9	19	44	1.81	TGTGTATGAATC	TGTGTATGAATCTGTGTATGAAACTTGTTATGCAACATATCTGTGTATGAATCTATGTTTGAATCTGTGTTTGAATCTGTTATTAATTCTGTATATGAATCTG	out_right_1292	CDS	5016	6140	2.99	+	1124	374	DAA37581.1	TPA: hypothetical protein ZEAMMB73_204635 [Zea mays]	--	--	--	--	--	--	--	--	--	--	--	--	--	--	--	--	--	374	--	--	--	--	--
orf04238	canu420	7234	7302	34	2	34	88	0	102	23	5	28	42	1.77	TTGAGATGTTCAGTTGTATATGGAACTTGAGATG	TTGAGATGTTCAGTTGTCTATGGAACTTGAGATGTTGAGTTGTTGAGTTGTATATGGAACTTGATATGT	out_right_1162	CDS	5016	6140	2.99	+	1124	374	DAA37581.1	TPA: hypothetical protein ZEAMMB73_204635 [Zea mays]	--	--	--	--	--	--	--	--	--	--	--	--	--	--	--	--	--	374	--	--	--	--	--
orf04238	canu420	7286	7361	30	2.5	30	93	0	125	28	6	23	40	1.8	TATGGAACTTGATATGTGTATAAATCTGTG	TATGGAACTTGATATGTGTATAAATCTGTGTATGGAACTTGATATGTGTATGAATCTGTGTATGAAACTTGTTATG	out_right_1221	CDS	5016	6140	2.99	+	1124	374	DAA37581.1	TPA: hypothetical protein ZEAMMB73_204635 [Zea mays]	--	--	--	--	--	--	--	--	--	--	--	--	--	--	--	--	--	374	--	--	--	--	--
orf04241	canu421	7272	7306	18	1.9	18	94	0	61	2	25	20	51	1.61	TTGCTCCTGAGCTTTTTG	TTGCTCCTGAGCTTTTTGTTGCTCCTGCGCTTTTT	in_left_21	CDS	7251	8351	2.93	-	1100	366	WP_027375606.1	MULTISPECIES: insertase [Chryseobacterium]	A6L9D2|YIDC_PARD8	Membrane protein insertase YidC	yidC	Parabacteroides distasonis (strain ATCC 8503 / DSM 20701 / CIP 104284 / JCM 5825 / NCTC 11152)	COG0706	M	Membrane protein insertase Oxa1/YidC/SpoIIIJ, required for the localization of integral membrane proteins	K03217	yidC, spoIIIJ, OXA1, ccfA	YidC/Oxa1 family membrane protein insertase	ko02024|ko03060|ko03070	Quorum sensing|Protein export|Bacterial secretion system	Cellular community - prokaryotes|Folding, sorting and degradation|Membrane transport	Cellular Processes|Genetic Information Processing|Environmental Information Processing	GO:0006810(transport);GO:0015031(protein transport);GO:0051205(protein insertion into membrane)	GO:0005886(plasma membrane);GO:0016020(membrane);GO:0016021(integral component of membrane)	None	366	--	--	--	--	--
orf04242	canu422	1	10800	1	10800	1	99	0	21159	0	0	99	0	0.05	G	GGGGGGGGGGGGGGGGGGGGGGGGGGGGGGGGGGGGGGGGGGGGGGGTGGGGGGGGGGGGGGGGGGGGGGGGGGGGGGGGGGGGGGGGGGGGGGGGGGGGGGGGGGGGGGGTGGGGGGGGGGGGGGGGGGGGGGGGGGGGGGGGGGGGGGGGGGGGGGGGGGGGGGGGGGGGGGGGGGGGGGGGGGGGGGGGGGGGGGGGGGGGGGGGGGGGGGGGGGGGGGGGGGGGGGGGGGGGGGGGGGGGGGGGGGGGGGGGGGGGGGGGGGGGGGGGGGGGGGGGGGGGGGGGGGGGGGGGGGGGGGGGGGGGGGGGGGGGGGGGGGGGGGGGGGGGGGGGGGGGGGGGGGGGGGGGGGGGGGGGGGGGGGGGGGGGGGGGGGGGGGGGGGGGTGGGGGGGGGG…	out_left_10207;out_right_95	CDS	10208	10705	2.75	+	497	165	--	--	--	--	--	--	--	--	--	--	--	--	--	--	--	--	--	--	--	165	--	--	--	--	--
orf04303	canu439	6934	6966	15	2.2	15	94	0	57	30	15	6	48	1.69	TATATAACGATTTCT	TATATACCGATTTCTTATATAACGATTTCTTAT	out_right_170	CDS	5249	6796	2.95	-	1547	515	WP_009584472.1	MULTISPECIES: phosphoglycerate mutase (2,3-diphosphoglycerate-independent) [Acinetobacter]	Q6FFD5|GPMI_ACIAD	2,3-bisphosphoglycerate-independent phosphoglycerate mutase	gpmI	Acinetobacter baylyi (strain ATCC 33305 / BD413 / ADP1)	COG0696	G	Phosphoglycerate mutase (BPG-independent, AlkP superfamily)	K15633	gpmI	2,3-bisphosphoglycerate-independent phosphoglycerate mutase [EC:5.4.2.12]	ko00010|ko00260|ko00680	Glycolysis / Gluconeogenesis|Glycine, serine and threonine metabolism|Methane metabolism	Carbohydrate metabolism|Amino acid metabolism|Energy metabolism	Metabolism|Metabolism|Metabolism	GO:0006007(glucose catabolic process);GO:0006096(glycolytic process);GO:0008152(metabolic process)	GO:0005737(cytoplasm)	GO:0003824(catalytic activity);GO:0004619(phosphoglycerate mutase activity);GO:0016853(isomerase activity);GO:0030145(manganese ion binding);GO:0046537(2,3-bisphosphoglycerate-independent phosphoglycerate mutase activity);GO:0046872(metal ion binding)	515	--	--	--	--	--
orf04351	canu447	424	943	279	1.9	279	88	0	781	16	35	27	19	1.94	TCAGACTGTTCGCCGTCACCGCCGCCAATGTGGTCGCATCATAGATACGATCGCTGGCCGTGAAACCACCCCCCACGGTCAACGAAGCAGGCGTGATCGTCGCCGTCGCGGTCGGAGCCCCCGACGCCAGCACATAATTGCCCGCATCCGCCCCCGTCAGCACCCCCGACGCGCTGAGCGTAACCGTCTTGTTCGTACCGACATTCTTATCGGCGAAACGACCCGTCGCCCCGCTCGTCTTCAGCGAAACCACATCGCTTCCCACGATGTTCGACAGTG	TCAGGCTGTTCGCCGTCACCGCCGCCAATGTGGTCGCATCGTAACTACGGTCGCTGGCCGTGAAGCTACCGCCCAGGGTCAACGAAGCAGGCGTGATCGTCGCCGTCGCGGTCGGAGCCCCCGATGCCAGCACATAATTGCCCGCATCCGCCCCCGTCAGCACCCCCGACGCGCTGAGCGTAACCGTCTTGTTCGTGCCGACATTCTTATCGGCGAAACGTCCCGTCGCCCCGCTCGTCTTCAGCGAAACCACATCGCTTCCCACGATGTTCGACAGTGTCAGACTGTTCGTCGTCACCGCCGCCAATGTGGTCGCATCATAGATGCGATCGCTGGCCGTGAAACCACCCCCCACGGTCAGCGAAGCAGGCGTGATCGTTGCCGTTGCGGTCGGCGCGC…	out_left_1120	CDS	1544	2635	3.09	+	1091	363	--	--	--	--	--	--	--	--	--	--	--	--	--	--	--	--	--	--	--	363	--	--	--	--	--
orf04360	canu451	606	634	15	1.9	15	100	0	58	0	27	58	13	1.36	GCGCTGGCGGTGGCG	GCGCTGGCGGTGGCGGCGCTGGCGGTGGC	in_left_504	CDS	102	1457	6.61	+	1355	451	WP_065747710.1	ABC transporter permease [Bradyrhizobium sp. LMTR 3]	--	--	--	--	COG0577	V	ABC-type antimicrobial peptide transport system, permease component	K02004	ABC.CD.P	putative ABC transport system permease protein	None	None	None	None	None	GO:0005886(plasma membrane);GO:0016020(membrane);GO:0016021(integral component of membrane)	None	451	--	--	--	--	--
orf04372	canu451	8594	8629	15	2.3	15	90	4	54	8	50	41	0	1.33	CCGCGGCCCAGGCCG	CCGCAGGCCCAGGCCGCCGCGGCCCAGGCGGCCGCG	in_left_255	CDS	8339	9160	8.98	+	821	273	WP_024575926.1	MULTISPECIES: flagellar hook-length control protein FliK [Afipia]	--	--	--	--	COG3144	N	Flagellar hook-length control protein FliK	K10565	motD	chemotaxis protein MotD	None	None	None	None	--	--	--	273	--	--	--	--	--
orf04373	canu451	7840	7878	18	2.2	18	85	0	51	30	46	23	0	1.53	CCAACGGCAACACCGACA	CCAACGGCAACGCCGGCACCAACGGCAGCACCGACACCA	in_left_266	CDS	7574	8242	5.91	-	668	222	--	--	--	--	--	--	--	--	--	--	--	--	--	--	--	--	--	--	--	222	--	--	--	--	--
orf04436	canu470	11179	11217	19	2	21	90	10	64	10	35	38	15	1.81	CGCGATCGGTGCGGCGATCCG	CGCGATCGGTGCGGCGATCCGCGCGATCGTCGGCGATCC	in_right_61	CDS	10859	11278	5.76	-	419	139	--	--	--	--	--	--	--	--	--	--	--	--	--	--	--	--	--	--	--	139	--	--	--	--	--
orf04458	canu472	12190	12214	7	3.6	7	100	0	50	28	28	12	32	1.92	ATTCCAG	ATTCCAGATTCCAGATTCCAGATTC	out_right_543	CDS	9782	11671	3.12	+	1889	629	SEG31490.1	iron complex outermembrane recepter protein [Chryseobacterium humi]	Q9JZN9|Y964_NEIMB	Probable TonB-dependent receptor NMB0964	NMB0964	Neisseria meningitidis serogroup B (strain MC58)	COG4771	P	Outer membrane receptor for ferrienterochelin and colicins	K02014	TC.FEV.OM	iron complex outermembrane recepter protein	None	None	None	None	--	--	--	629	--	--	--	--	--
orf04459	canu472	12984	13014	7	4.4	7	100	0	62	12	16	29	41	1.85	GTCATTG	GTCATTGGTCATTGGTCATTGGTCATTGGTC	out_left_981	CDS	13965	14081	3.85	+	116	38	--	--	--	--	--	--	--	--	--	--	--	--	--	--	--	--	--	--	--	38	--	--	--	--	--
orf04459	canu472	13012	13065	27	2	26	96	3	99	0	44	25	29	1.54	GTCTCCGTCTCCGGTCTCCGGTCTCC	GTCTCCGTCTCCGGTCTCCGGTCTCCGTCTCCGGTCTCCGGTCTCCGGTCTCCG	out_left_953	CDS	13965	14081	3.85	+	116	38	--	--	--	--	--	--	--	--	--	--	--	--	--	--	--	--	--	--	--	38	--	--	--	--	--
orf04459	canu472	13011	13069	7	8.7	7	92	7	104	0	42	27	30	1.56	GGTCTCC	GGTCTCCGTCTCCGGTCTCCGGTCTCCGTCTCCGGTCTCCGGTCTCCGGTCTCCGGTCT	out_left_954	CDS	13965	14081	3.85	+	116	38	--	--	--	--	--	--	--	--	--	--	--	--	--	--	--	--	--	--	--	38	--	--	--	--	--
orf04459	canu472	13011	13069	20	2.9	20	97	2	109	0	42	27	30	1.56	GGTCTCCGTCTCCGGTCTCC	GGTCTCCGTCTCCGGTCTCCGGTCTCCGTCTCCGGTCTCCGGTCTCCGGTCTCCGGTCT	out_left_954	CDS	13965	14081	3.85	+	116	38	--	--	--	--	--	--	--	--	--	--	--	--	--	--	--	--	--	--	--	38	--	--	--	--	--
orf04473	canu473	7369	7408	15	2.7	15	96	0	71	10	35	52	2	1.48	CCGGAGCCGGGGCAG	CCGGTGCCGGGGCAGCCGGAGCCGGGGCAGCCGGAGCCGG	in_left_548	CDS	6821	9373	9.16	-	2552	850	SDN83397.1	Sporulation related domain-containing protein [Phyllobacterium sp. OV277]	--	--	--	--	COG3266	D	Cell division protein DamX, binds to the septal ring, contains C-terminal SPOR domain	--	--	--	--	--	--	--	--	--	--	850	--	--	--	--	--
orf04478	canu473	13520	13557	18	2.1	18	85	9	51	18	28	34	18	1.95	GGAAGAACCGCTTGCCCT	GGAAGACCGGCTTGCCCTGGAAGAACCGCTTGTCCTGG	in_left_23	CDS	13497	13709	10.32	+	212	70	SDN83528.1	Exodeoxyribonuclease III [Phyllobacterium sp. OV277]	--	--	--	--	COG0708	L	Exonuclease III	K01142	E3.1.11.2, xthA	exodeoxyribonuclease III [EC:3.1.11.2]	ko03410	Base excision repair	Replication and repair	Genetic Information Processing	GO:0006281(DNA repair)	GO:0005622(intracellular)	GO:0003677(DNA binding);GO:0004518(nuclease activity);GO:0004519(endonuclease activity)	70	--	--	--	--	--
orf04499	canu474	2939	3019	15	5.4	15	96	0	135	37	23	25	13	1.92	TCGAGACAATCCAGG	TCGAGACAATCAAGGTCGAGACAATCAAGGTCGAGACAATCCAGGTCGAGACAATCCAGGTCGAGACAATCCAGATCGAGA	out_left_122	CDS	3061	3846	11.71	+	785	261	WP_026873738.1	cyclase [Inquilinus limosus]	A0NLY7|ISAHY_LABAI	Isatin hydrolase	SIAM614_09648	Labrenzia aggregata (strain ATCC 25650 / DSM 13394 / JCM 20685 / NBRC 16684 / NCIMB 2208 / IAM 12614)	COG1878	E	Kynurenine formamidase	--	--	--	--	--	--	--	GO:0019441(tryptophan catabolic process to kynurenine)	None	GO:0004061(arylformamidase activity)	261	--	--	--	--	--
orf04525	canu480	2975	3022	25	1.9	25	91	0	78	25	33	27	14	1.94	GACTCGACCTCGACCTCGGAAGACA	GACTCGACCTCGGCCTTGGAAGACAGACTCGACCTCGACCTCGGAAGA	out_right_986	CDS	1920	2036	1.81	+	116	38	--	--	--	--	--	--	--	--	--	--	--	--	--	--	--	--	--	--	--	38	--	--	--	--	--
orf04525	canu480	2664	2925	57	4.6	57	89	0	409	17	42	27	11	1.84	AACTCCGCCTCGCCCGACCCCAGGGCTCGGACTCGGGCTCAGCCCCGGAAGACGACG	AACTCCGCTCCGCCCGACCCCAGGGCTCGGACTCGGGCTTAGCCCCGGAGGACGACGAACTCCGCCTCGCCCGACCCTAGGGCTCTGATTCGGGCTCAGCCCCGGAAGACGACAAACTCCGCCTCGCCCGACCCCAGCGCTCGGACTCGGGCTCAGCCCCGGAAGACGACGAACTCTACCTCGCCCGACCTCAGGGCTCGGACTCGGGCTCAGCCCCGGAAGACGACGAACTCCGCTTCGCCCGACCCCAGGGCTCGGACTC	out_right_889	CDS	1920	2036	1.81	+	116	38	--	--	--	--	--	--	--	--	--	--	--	--	--	--	--	--	--	--	--	38	--	--	--	--	--
orf04526	canu480	4763	4799	18	2.1	18	94	0	65	18	16	43	21	1.88	GTGCAGGATGATGATGCC	GTGCAGGATGATGGTGCCGTGCAGGATGATGATGCCG	out_right_464	CDS	4201	4335	2.59	-	134	44	--	--	--	--	--	--	--	--	--	--	--	--	--	--	--	--	--	--	--	44	--	--	--	--	--
rrna1	canu418	3838	3864	6	4.5	6	100	0	54	14	33	14	37	1.88	TTCAGC	TTCAGCTTCAGCTTCAGCTTCAGCTTC	out_left_757	rRNA	4595	4712	12.7	-	117	NA	NA	NA	NA	NA	NA	NA	NA	NA	NA	NA	NA	NA	NA	NA	NA	NA	NA	NA	NA	NA	NA	NA	NA	NA	NA
NA	canu063	844	879	16	2.2	16	90	5	54	25	0	0	75	0.81	TTATTATATTTTTATT	TTATTATATATTTTTTTTTATTATATTTTTATTTTA	NA	NA	NA	NA	NA	NA	NA	NA	NA	NA	NA	NA	NA	NA	NA	NA	NA	NA	NA	NA	NA	NA	NA	NA	NA	NA	NA	NA	NA	NA	NA	NA	NA
NA	canu063	5343	5389	21	2.2	22	85	11	62	51	8	12	27	1.69	TTAAAGACTAATAAAGATAAGC	TTAAAGACTAATAAAGATAAGCTTAAAGCTATAAAGGATAATCTTAA	NA	NA	NA	NA	NA	NA	NA	NA	NA	NA	NA	NA	NA	NA	NA	NA	NA	NA	NA	NA	NA	NA	NA	NA	NA	NA	NA	NA	NA	NA	NA	NA	NA
NA	canu063	8325	8370	18	2.6	19	86	10	55	8	28	0	63	1.24	CTCTTTTACTTTCTTACTT	CTCTTTTCCTTTTTACTCTCTTTACTTTCTTACTTCTCTTTACTTT	NA	NA	NA	NA	NA	NA	NA	NA	NA	NA	NA	NA	NA	NA	NA	NA	NA	NA	NA	NA	NA	NA	NA	NA	NA	NA	NA	NA	NA	NA	NA	NA	NA
NA	canu063	8333	8372	18	2.4	16	88	12	62	10	25	0	65	1.24	CTTTTTACTCTCTTTA	CTTTTTACTCTCTTTACTTTCTTACTTCTCTTTACTTTTT	NA	NA	NA	NA	NA	NA	NA	NA	NA	NA	NA	NA	NA	NA	NA	NA	NA	NA	NA	NA	NA	NA	NA	NA	NA	NA	NA	NA	NA	NA	NA	NA	NA
NA	canu063	8336	8399	27	2.5	26	80	10	60	10	20	0	68	1.19	TTTACTTTTTTTACTTTCTTAACCTC	TTTACTCTCTTTACTTTCTTACTTCTCTTTACTTTTTTTATTTTTTTAACCTCTTTCTTTTTTT	NA	NA	NA	NA	NA	NA	NA	NA	NA	NA	NA	NA	NA	NA	NA	NA	NA	NA	NA	NA	NA	NA	NA	NA	NA	NA	NA	NA	NA	NA	NA	NA	NA
NA	canu063	8334	8439	9	12.3	9	69	17	50	8	18	0	72	1.09	TTTTTACTT	TTTTTACTCTCTTTACTTTCTTACTTCTCTTTACTTTTTTTATTTTTTTAACCTCTTTCTTTTTTTCTTCTTTTTCTTTTTTTTTCTTTACTTTTTTTACCTTTTT	NA	NA	NA	NA	NA	NA	NA	NA	NA	NA	NA	NA	NA	NA	NA	NA	NA	NA	NA	NA	NA	NA	NA	NA	NA	NA	NA	NA	NA	NA	NA	NA	NA
NA	canu063	8343	8443	48	2.1	48	80	10	109	7	18	0	73	1.07	TCTTTCTTTCTTCTTTCTCTTTACTTTTCTTTACTTTTTTTACCTCTT	TCTTTACTTTCTTACTTCTCTTTACTTTTTTTATTTTTTTAACCTCTTTCTTTTTTTCTTCTTTTTCTTTTTTTTTCTTTACTTTTTTTACCTTTTTCTTT	NA	NA	NA	NA	NA	NA	NA	NA	NA	NA	NA	NA	NA	NA	NA	NA	NA	NA	NA	NA	NA	NA	NA	NA	NA	NA	NA	NA	NA	NA	NA	NA	NA
NA	canu063	8387	8445	17	3.7	15	77	22	59	3	16	0	79	0.86	TCTTTCTTTTTTTCT	TCTTTCTTTTTTTCTTCTTTTTCTTTTTTTTTCTTTACTTTTTTTACCTTTTTCTTTTT	NA	NA	NA	NA	NA	NA	NA	NA	NA	NA	NA	NA	NA	NA	NA	NA	NA	NA	NA	NA	NA	NA	NA	NA	NA	NA	NA	NA	NA	NA	NA	NA	NA
NA	canu063	8389	8460	17	4.5	15	75	16	56	4	16	1	77	0.99	TTTCTTTTTTTTCTT	TTTCTTTTTTTCTTCTTTTTCTTTTTTTTTCTTTACTTTTTTTACCTTTTTCTTTTTATTTGCCTTTTCTTT	NA	NA	NA	NA	NA	NA	NA	NA	NA	NA	NA	NA	NA	NA	NA	NA	NA	NA	NA	NA	NA	NA	NA	NA	NA	NA	NA	NA	NA	NA	NA	NA	NA
NA	canu096	1329	1512	76	2.4	77	98	1	361	40	18	26	15	1.9	AACAACAACAACGGAGGAGGAGGAAAAGAGAGAGATATCTAGCGTAGTGATGCATCACTACGCTAGATATCTCTCTC	AACAACAACAACGGAGGAGGAGGAAAAGAGAGAGATATCTAGCGTAGTGATGCATCACTACGCTAGATATCTCTCTCACAACAACAACGGAGGAGGAGGAAAAGAGAGAGATATCTAGCGTAGTGATGCATCACTACGCTAGATATCTCTCTCAACAACAACAACGGAGGAGGAGGAAAAGAGA	NA	NA	NA	NA	NA	NA	NA	NA	NA	NA	NA	NA	NA	NA	NA	NA	NA	NA	NA	NA	NA	NA	NA	NA	NA	NA	NA	NA	NA	NA	NA	NA	NA
NA	canu063	10299	10327	15	2	15	93	6	51	51	6	6	34	1.55	AAACGTATTTAAATA	AAACGTTTTAAATAAAACGTATTTAAATA	NA	NA	NA	NA	NA	NA	NA	NA	NA	NA	NA	NA	NA	NA	NA	NA	NA	NA	NA	NA	NA	NA	NA	NA	NA	NA	NA	NA	NA	NA	NA	NA	NA
NA	canu063	11658	11744	26	3.2	26	82	9	86	12	11	1	74	1.12	TTTTTTTCTTTTTTATATCTTTATTC	TTTTTTTCTTTCTTATATTTCTTTAGTTACTTTTTTTCTTTTTTATATCTTTATTCTTTCTTTCTTTTTAACTATTTTTATTTTTTT	NA	NA	NA	NA	NA	NA	NA	NA	NA	NA	NA	NA	NA	NA	NA	NA	NA	NA	NA	NA	NA	NA	NA	NA	NA	NA	NA	NA	NA	NA	NA	NA	NA
NA	canu096	1589	1806	107	2	109	97	2	413	42	17	26	13	1.86	AACAACAACAACGGAGGAGGAGGAAAAGAGAGAGATATCTAGCGTAGTGATGCATCACTACGCTAGATACTCTCTCTACAACAACAACAACGGAGGAGGAGGAAAAGAG	AACAACAACAACGGAGGAGGAGGAAAAGAGAGAGATATCTAGCGTAGTGATGCATCACTACGCTAGATATCTCTCTCAACAACAACAACGGAGGAGGAGGAAAAGAGAACAACAACAACGGAGGAGGAGGAAAAGAGAGAGATATCTAGCGTAGTGATGCATCACTACGCTAGATATCTCTCTCTACAACAACAACAACGGAGGAGGAGGAAAAGAGA	NA	NA	NA	NA	NA	NA	NA	NA	NA	NA	NA	NA	NA	NA	NA	NA	NA	NA	NA	NA	NA	NA	NA	NA	NA	NA	NA	NA	NA	NA	NA	NA	NA
NA	canu096	1666	1726	30	2	30	100	0	122	54	13	32	0	1.39	AACAACAACAACGGAGGAGGAGGAAAAGAG	AACAACAACAACGGAGGAGGAGGAAAAGAGAACAACAACAACGGAGGAGGAGGAAAAGAGA	NA	NA	NA	NA	NA	NA	NA	NA	NA	NA	NA	NA	NA	NA	NA	NA	NA	NA	NA	NA	NA	NA	NA	NA	NA	NA	NA	NA	NA	NA	NA	NA	NA
NA	canu096	1696	1882	80	2.4	78	96	3	342	40	18	25	15	1.9	AACAACAACAACGGAGGAGGAGGAAAAGAGAGAGATATCTAGCGTAGTGATGCATCACTACGCTAGATATCTCTCTCA	AACAACAACAACGGAGGAGGAGGAAAAGAGAGAGATATCTAGCGTAGTGATGCATCACTACGCTAGATATCTCTCTCTACAACAACAACAACGGAGGAGGAGGAAAAGAGAGAGATATCTAGCGTAGTGATGCATCACTACGCTAGATATCTCTCTCAACAACAACAACGGAGGAGGAGAAAAGAGA	NA	NA	NA	NA	NA	NA	NA	NA	NA	NA	NA	NA	NA	NA	NA	NA	NA	NA	NA	NA	NA	NA	NA	NA	NA	NA	NA	NA	NA	NA	NA	NA	NA
NA	canu096	1853	1911	29	2	29	93	6	102	55	13	30	0	1.38	AACAACAACAACGGAGGAGGAGAAAAGAG	AACAACAACAACGGAGGAGGAGAAAAGAGAACAACAACAACGAGGAGGAGGAAAAGAGA	NA	NA	NA	NA	NA	NA	NA	NA	NA	NA	NA	NA	NA	NA	NA	NA	NA	NA	NA	NA	NA	NA	NA	NA	NA	NA	NA	NA	NA	NA	NA	NA	NA
NA	canu096	1882	2062	74	2.4	74	95	2	317	41	18	24	15	1.89	AACAACAACAACGGAGGAGGAAAAAAGAGAGATATCTAGCGTAGTGATGCATCACTACGCTAGATATCTCTCTC	AACAACAACAACGAGGAGGAGGAAAAGAGAGAGATATCTAGCGTAGTGATGCATCACTACGCTAGATATCTCTCTCAACAACAACAACGGAGGAGGAAAAAAGAGAGATATCTAGCGTAGTGATGCATCACTACGCTAGATATCTCTCTCAACAACAACAACGGAGGAGGAGGAAAAGAGA	NA	NA	NA	NA	NA	NA	NA	NA	NA	NA	NA	NA	NA	NA	NA	NA	NA	NA	NA	NA	NA	NA	NA	NA	NA	NA	NA	NA	NA	NA	NA	NA	NA
NA	canu096	1962	2172	110	1.9	107	95	4	379	43	18	25	13	1.86	ACAACAACGGAGGAGGAAAAAAGAGAGATATCTAGCGTAGTGATGCATCACTACGCTAGATATCTCTCTCAAACAACAACAACGGAGGAGGAGAAAAGAGAACAAAC	ACAACAACGGAGGAGGAAAAAAGAGAGATATCTAGCGTAGTGATGCATCACTACGCTAGATATCTCTCTCAACAACAACAACGGAGGAGGAGGAAAAGAGAACAAACACAACAACGGAGGAGGAGGAAAAGAGAGAGATATCTAGCGTAGTGATGCATCACTACGCTAGATATCTCTCTCAAACAACAACAACGGAGGAGGAGAAAAGAGA	NA	NA	NA	NA	NA	NA	NA	NA	NA	NA	NA	NA	NA	NA	NA	NA	NA	NA	NA	NA	NA	NA	NA	NA	NA	NA	NA	NA	NA	NA	NA	NA	NA
NA	canu096	2064	2252	77	2.4	78	94	4	339	40	18	25	15	1.9	CAAACAACAACAACGGAGGAGGAGGAAAAGAGAGAGATATCTAGCGTAGTGATGCATCACTACGCTAGATATCTCTCT	CAAACACAACAACGGAGGAGGAGGAAAAGAGAGAGATATCTAGCGTAGTGATGCATCACTACGCTAGATATCTCTCTCAAACAACAACAACGGAGGAGGAGAAAAGAGAGAGATATCTAGCGTAGTGATGCATCACTACGCTAGATATCTCTCTCAACAAACAACAACGGAGGAGGAGGAAAAGTGAGA	NA	NA	NA	NA	NA	NA	NA	NA	NA	NA	NA	NA	NA	NA	NA	NA	NA	NA	NA	NA	NA	NA	NA	NA	NA	NA	NA	NA	NA	NA	NA	NA	NA
NA	canu096	2223	2284	32	1.9	32	96	0	115	51	11	35	1	1.47	AACAACAACGGAGGAGGAGGAAAAGAGAGAAC	AACAACAACGGAGGAGGAGGAAAAGTGAGAACAACAACAACGGAGGAGGAGGAAAAGAGAGA	NA	NA	NA	NA	NA	NA	NA	NA	NA	NA	NA	NA	NA	NA	NA	NA	NA	NA	NA	NA	NA	NA	NA	NA	NA	NA	NA	NA	NA	NA	NA	NA	NA
NA	canu096	2252	2439	77	2.4	78	97	2	351	40	18	25	14	1.89	AACAACAACAACGGAGGAGGAGGAAAAGAGAGAGATATCTAGCGTAGTGATGCATCACTACGCTAGATATCTCTCTAC	AACAACAACAACGGAGGAGGAGGAAAAGAGAGAGATATCTAGCGTAGTGATGCATCACTACGCTAGATATCTCTCTCAACAACAACAACGGAGGAGGAGGAAAAGAGAGAGATATCTAGCGTAGTGATGCATCACTACGCTAGATATCTCTCTCAACAACAACAACAACGGAGGAGGAGGAAAAGAGA	NA	NA	NA	NA	NA	NA	NA	NA	NA	NA	NA	NA	NA	NA	NA	NA	NA	NA	NA	NA	NA	NA	NA	NA	NA	NA	NA	NA	NA	NA	NA	NA	NA
NA	canu096	2143	2361	110	2	109	97	1	413	42	17	26	13	1.86	AACAACAACAACGGAGGAGGAGAAAAGAGAGAGATATCTAGCGTAGTGATGCATCACTACGCTAGATATCTCTCTCAACAAACAACAACGGAGGAGGAGGAAAAGTGAG	AACAACAACAACGGAGGAGGAGAAAAGAGAGAGATATCTAGCGTAGTGATGCATCACTACGCTAGATATCTCTCTCAACAAACAACAACGGAGGAGGAGGAAAAGTGAGAACAACAACAACGGAGGAGGAGGAAAAGAGAGAGATATCTAGCGTAGTGATGCATCACTACGCTAGATATCTCTCTCAACAACAACAACGGAGGAGGAGGAAAAGAGAGA	NA	NA	NA	NA	NA	NA	NA	NA	NA	NA	NA	NA	NA	NA	NA	NA	NA	NA	NA	NA	NA	NA	NA	NA	NA	NA	NA	NA	NA	NA	NA	NA	NA
NA	canu096	747	807	30	2	30	100	0	122	54	13	32	0	1.39	AACAACAACAACGGAGGAGGAGGAAAAGAG	AACAACAACAACGGAGGAGGAGGAAAAGAGAACAACAACAACGGAGGAGGAGGAAAAGAGA	NA	NA	NA	NA	NA	NA	NA	NA	NA	NA	NA	NA	NA	NA	NA	NA	NA	NA	NA	NA	NA	NA	NA	NA	NA	NA	NA	NA	NA	NA	NA	NA	NA
NA	canu109c	1	4174	153	27.3	153	99	0	8330	38	19	24	17	1.93	ATCTCTCTCAACAACAACAACGGAGGAGGAGGAAAAGAGAGAGATATCTAGCGTAGTGATGAGAGATGGTGATGACATCTCTCTCAACAACAACAACGGAGGAGGAGGAAAAGAGAGAGATGTCATCACACATCTCTCATCACTACGCTAGAT	ATCTCTCTCAACAACAACAACGGAGGAGGAGGAAAAGAGAGAGATATCTAGCGTAGTGATGAGAGATGGTGATGACATCTCTCTCAACAACAACAACGGAGGAGGAGGAAAAGAGAGAGATGTCATCACACATCTCTCATCACTACGCTAGATATCTCTCTCAACAACAACAACGGAGGAGGAGGAAAAGAGAGAGATATCTAGCGTAGTGATGAGAGATGGTGATGACATCTCTCTCAACAACAACAACGGAGGAGGAGGAAAAGAGAGAGATGTCATCACACATCTCTCATCACTACGCTAGATATCTCTCTCAACAACAACAACGGAGGAGGAGGAAAAGAGAGAGATATCTAGCGTAGTGATGAGAGATGGTGATGACATCTCTCTCAACAACAA…	NA	NA	NA	NA	NA	NA	NA	NA	NA	NA	NA	NA	NA	NA	NA	NA	NA	NA	NA	NA	NA	NA	NA	NA	NA	NA	NA	NA	NA	NA	NA	NA	NA
NA	canu096	9	70	31	2	31	96	3	117	54	12	32	0	1.38	AACAACAACAACGGAGGAGGAAGGAAAAGAG	AACAACAACAACGGAGGAGGAAGGAAAAGAGAACAACAACAACGGAGGAGGAGGAAAAGAGA	NA	NA	NA	NA	NA	NA	NA	NA	NA	NA	NA	NA	NA	NA	NA	NA	NA	NA	NA	NA	NA	NA	NA	NA	NA	NA	NA	NA	NA	NA	NA	NA	NA
NA	canu096	40	224	77	2.4	77	100	0	370	40	18	25	15	1.89	AACAACAACAACGGAGGAGGAGGAAAAGAGAGAGATATCTAGCGTAGTGATGCATCACTACGCTAGATATCTCTCTC	AACAACAACAACGGAGGAGGAGGAAAAGAGAGAGATATCTAGCGTAGTGATGCATCACTACGCTAGATATCTCTCTCAACAACAACAACGGAGGAGGAGGAAAAGAGAGAGATATCTAGCGTAGTGATGCATCACTACGCTAGATATCTCTCTCAACAACAACAACGGAGGAGGAGGAAAAGAGA	NA	NA	NA	NA	NA	NA	NA	NA	NA	NA	NA	NA	NA	NA	NA	NA	NA	NA	NA	NA	NA	NA	NA	NA	NA	NA	NA	NA	NA	NA	NA	NA	NA
NA	canu096	194	254	30	2	30	93	6	106	55	13	31	0	1.38	AACAACAACAACGGAGGAGAGGAAAAAGAG	AACAACAACAACGGAGGAGGAGGAAAAGAGAACAACAACAACGGAGGAGAGGAAAAAGAGA	NA	NA	NA	NA	NA	NA	NA	NA	NA	NA	NA	NA	NA	NA	NA	NA	NA	NA	NA	NA	NA	NA	NA	NA	NA	NA	NA	NA	NA	NA	NA	NA	NA
NA	canu096	117	332	105	2	108	95	4	393	43	18	25	12	1.86	AACAACAACAACGGAGGAGGAGGAAAAGAGAGAGATATCTAGCGTAGTGATGCATCACTACGCTAGATATCTCTCTACAACAACAACAACGGAGGAGGAGGAAAAGAG	AACAACAACAACGGAGGAGGAGGAAAAGAGAGAGATATCTAGCGTAGTGATGCATCACTACGCTAGATATCTCTCTCAACAACAACAACGGAGGAGGAGGAAAAGAGAACAACAACAACGGAGGAGAGGAAAAAGAGAGATATCTAGCGTAGTGATGCATCACTACGCTAGATATCTCTCTCAACAACAACAACAACGGAGGAGGAGGAAAAGAGA	NA	NA	NA	NA	NA	NA	NA	NA	NA	NA	NA	NA	NA	NA	NA	NA	NA	NA	NA	NA	NA	NA	NA	NA	NA	NA	NA	NA	NA	NA	NA	NA	NA
NA	canu096	224	409	80	2.4	77	95	4	331	41	18	24	15	1.89	AACAACAACAACGGAGGAGGAGGAAAAGAGAGAGATATCTAGCGTAGTGATGCATCACTACGCTAGATATCTCTCTC	AACAACAACAACGGAGGAGAGGAAAAAGAGAGATATCTAGCGTAGTGATGCATCACTACGCTAGATATCTCTCTCAACAACAACAACAACGGAGGAGGAGGAAAAGAGAGAGATATCTAGCGTAGTGATGCATCACTACGCTAGATATCTCTCTCAACAACAACAACGGAGGAGGAGGAAAAGAGA	NA	NA	NA	NA	NA	NA	NA	NA	NA	NA	NA	NA	NA	NA	NA	NA	NA	NA	NA	NA	NA	NA	NA	NA	NA	NA	NA	NA	NA	NA	NA	NA	NA
NA	canu096	379	438	30	2	29	96	3	111	55	13	31	0	1.39	AACAACAACAACGGAGGAGGAGAAAAGAG	AACAACAACAACGGAGGAGGAGGAAAAGAGAACAACAACAACGGAGGAGGAGAAAAGAGA	NA	NA	NA	NA	NA	NA	NA	NA	NA	NA	NA	NA	NA	NA	NA	NA	NA	NA	NA	NA	NA	NA	NA	NA	NA	NA	NA	NA	NA	NA	NA	NA	NA
NA	canu096	302	515	106	2	107	99	0	421	42	17	26	13	1.86	AACAACAACAACGGAGGAGGAGGAAAAGAGAGAGATATCTAGCGTAGTGATGCATCACTACGCTAGATATCTCTCTCAACAACAACAACGGAGGAGGAGGAAAAGAG	AACAACAACAACGGAGGAGGAGGAAAAGAGAGAGATATCTAGCGTAGTGATGCATCACTACGCTAGATATCTCTCTCAACAACAACAACGGAGGAGGAGGAAAAGAGAACAACAACAACGGAGGAGGAGAAAAGAGAGAGATATCTAGCGTAGTGATGCATCACTACGCTAGATATCTCTCTCAACAACAACAACGGAGGAGGAGGAAAAGAGA	NA	NA	NA	NA	NA	NA	NA	NA	NA	NA	NA	NA	NA	NA	NA	NA	NA	NA	NA	NA	NA	NA	NA	NA	NA	NA	NA	NA	NA	NA	NA	NA	NA
NA	canu096	409	593	77	2.4	77	96	3	345	40	18	24	15	1.9	AACAACAACAACGGAGGAGGAGAAAAGAGAGAGATATCTAGCGTAGTGATGCATCACTACGCTAGATACTCTCTCTC	AACAACAACAACGGAGGAGGAGAAAAGAGAGAGATATCTAGCGTAGTGATGCATCACTACGCTAGATATCTCTCTCAACAACAACAACGGAGGAGGAGGAAAAGAGAGAGATATCTAGCGTAGTGATGCATCACTACGCTAGATATCTCTCTCTCAACAACAACAACGGAGGAGGAGAAAAGAGA	NA	NA	NA	NA	NA	NA	NA	NA	NA	NA	NA	NA	NA	NA	NA	NA	NA	NA	NA	NA	NA	NA	NA	NA	NA	NA	NA	NA	NA	NA	NA	NA	NA
NA	canu096	564	623	29	2	30	96	3	113	55	13	31	0	1.39	AACAACAACAACGGAGGAGGAGGAAAAGAG	AACAACAACAACGGAGGAGGAGAAAAGAGAACAACAACAACGGAGGAGGAGGAAAAGAGA	NA	NA	NA	NA	NA	NA	NA	NA	NA	NA	NA	NA	NA	NA	NA	NA	NA	NA	NA	NA	NA	NA	NA	NA	NA	NA	NA	NA	NA	NA	NA	NA	NA
NA	canu096	485	700	108	2	107	97	2	407	42	18	26	13	1.87	AACAACAACAACGGAGGAGGAGGAAAAGAGAGAGATATCTAGCGTAGTGATGCATCACTACGCTAGATATCTCTCTCAACAACAACAACGGAGGAGGAGGAAAAGAG	AACAACAACAACGGAGGAGGAGGAAAAGAGAGAGATATCTAGCGTAGTGATGCATCACTACGCTAGATATCTCTCTCTCAACAACAACAACGGAGGAGGAGAAAAGAGAACAACAACAACGGAGGAGGAGGAAAAGAGAGAGATATCTAGCGTAGTGATGCATCACTACGCTAGATATCTCTCTCAACAACAACAACGGAGGAGGAGGAAAAGAGA	NA	NA	NA	NA	NA	NA	NA	NA	NA	NA	NA	NA	NA	NA	NA	NA	NA	NA	NA	NA	NA	NA	NA	NA	NA	NA	NA	NA	NA	NA	NA	NA	NA
NA	canu096	593	777	77	2.4	77	100	0	370	40	18	25	15	1.89	AACAACAACAACGGAGGAGGAGGAAAAGAGAGAGATATCTAGCGTAGTGATGCATCACTACGCTAGATATCTCTCTC	AACAACAACAACGGAGGAGGAGGAAAAGAGAGAGATATCTAGCGTAGTGATGCATCACTACGCTAGATATCTCTCTCAACAACAACAACGGAGGAGGAGGAAAAGAGAGAGATATCTAGCGTAGTGATGCATCACTACGCTAGATATCTCTCTCAACAACAACAACGGAGGAGGAGGAAAAGAGA	NA	NA	NA	NA	NA	NA	NA	NA	NA	NA	NA	NA	NA	NA	NA	NA	NA	NA	NA	NA	NA	NA	NA	NA	NA	NA	NA	NA	NA	NA	NA	NA	NA
NA	canu063	8368	8460	48	2	47	83	10	118	6	16	1	76	1.05	TTTTTTTATTTTTTTAACCTCTTTCTTTTTTTCTGCCTTTTCTTTTT	TTTTTTTATTTTTTTAACCTCTTTCTTTTTTTCTTCTTTTTCTTTTTTTTTCTTTACTTTTTTTACCTTTTTCTTTTTATTTGCCTTTTCTTT	NA	NA	NA	NA	NA	NA	NA	NA	NA	NA	NA	NA	NA	NA	NA	NA	NA	NA	NA	NA	NA	NA	NA	NA	NA	NA	NA	NA	NA	NA	NA	NA	NA
NA	canu096	1	2440	184	13.2	184	97	2	4632	40	18	25	15	1.9	TCTCTCTCAACAACAACAACGGAGGAGGAGGAAAAGAGAACAACAACAACGGAGGAGGAGGAAAAGAGAGAGATATCTAGCGTAGTGATGCATCACTACGCTAGATATCTCTCTCAACAACAACAACGGAGGAGGAGGAAAAGAGAGAGATATCTAGCGTAGTGATGCATCACTACGCTAGATA	TCTCTCTCAACAACAACAACGGAGGAGGAAGGAAAAGAGAACAACAACAACGGAGGAGGAGGAAAAGAGAGAGATATCTAGCGTAGTGATGCATCACTACGCTAGATATCTCTCTCAACAACAACAACGGAGGAGGAGGAAAAGAGAGAGATATCTAGCGTAGTGATGCATCACTACGCTAGATATCTCTCTCAACAACAACAACGGAGGAGGAGGAAAAGAGAACAACAACAACGGAGGAGAGGAAAAAGAGAGATATCTAGCGTAGTGATGCATCACTACGCTAGATATCTCTCTCAACAACAACAACAACGGAGGAGGAGGAAAAGAGAGAGATATCTAGCGTAGTGATGCATCACTACGCTAGATATCTCTCTCAACAACAACAACGGAGGAGGA…	NA	NA	NA	NA	NA	NA	NA	NA	NA	NA	NA	NA	NA	NA	NA	NA	NA	NA	NA	NA	NA	NA	NA	NA	NA	NA	NA	NA	NA	NA	NA	NA	NA
NA	canu096	670	884	107	2	107	100	0	430	42	17	26	13	1.86	AACAACAACAACGGAGGAGGAGGAAAAGAGAGAGATATCTAGCGTAGTGATGCATCACTACGCTAGATATCTCTCTCAACAACAACAACGGAGGAGGAGGAAAAGAG	AACAACAACAACGGAGGAGGAGGAAAAGAGAGAGATATCTAGCGTAGTGATGCATCACTACGCTAGATATCTCTCTCAACAACAACAACGGAGGAGGAGGAAAAGAGAACAACAACAACGGAGGAGGAGGAAAAGAGAGAGATATCTAGCGTAGTGATGCATCACTACGCTAGATATCTCTCTCAACAACAACAACGGAGGAGGAGGAAAAGAGA	NA	NA	NA	NA	NA	NA	NA	NA	NA	NA	NA	NA	NA	NA	NA	NA	NA	NA	NA	NA	NA	NA	NA	NA	NA	NA	NA	NA	NA	NA	NA	NA	NA
NA	canu096	777	961	77	2.4	77	100	0	370	40	18	25	15	1.89	AACAACAACAACGGAGGAGGAGGAAAAGAGAGAGATATCTAGCGTAGTGATGCATCACTACGCTAGATATCTCTCTC	AACAACAACAACGGAGGAGGAGGAAAAGAGAGAGATATCTAGCGTAGTGATGCATCACTACGCTAGATATCTCTCTCAACAACAACAACGGAGGAGGAGGAAAAGAGAGAGATATCTAGCGTAGTGATGCATCACTACGCTAGATATCTCTCTCAACAACAACAACGGAGGAGGAGGAAAAGAGA	NA	NA	NA	NA	NA	NA	NA	NA	NA	NA	NA	NA	NA	NA	NA	NA	NA	NA	NA	NA	NA	NA	NA	NA	NA	NA	NA	NA	NA	NA	NA	NA	NA
NA	canu228	4	3164	1	3161	1	98	0	6016	0	0	98	1	0.09	G	GGGGGGGGGGGGGGTGGGGGGGGGGGGGGGGGGGGGGTTGGGGGGGGGGGGGGGGGGGGGGGGGGGGGGTGGGGGGGTTGGGGGGTTTTTTTTGTGGGGGGGGGGGGGGGGGGGGGGGGGGGGGGGGGGGGGGGGGGGGGGGGGGGGGGGGGGGGGGGGGGGGGGGGGGGGGGGGGGGGGGGGGGGGGGGGGTGGGGGGGGGGGGGGGGGGGGGGGGGGGGGGGGGGGGGGGGGGGGGGGGGGGGGGGGGGGGGGGGGGGGGGGGGGGGGGGGGGGGGGGGGGGGGGGGGGGGGGGGGGGGGTTGGGGGGGGGGGTTTTTGTGGGGGGGGGGGGGGGGGGGGGTGGGGGGGGGGGGGGGGGGGGGGGGGGGGGGGGGGGGGGGGGGGGGGGGGGGGGGG…	NA	NA	NA	NA	NA	NA	NA	NA	NA	NA	NA	NA	NA	NA	NA	NA	NA	NA	NA	NA	NA	NA	NA	NA	NA	NA	NA	NA	NA	NA	NA	NA	NA
NA	canu096	854	1068	107	2	107	100	0	430	42	17	26	13	1.86	AACAACAACAACGGAGGAGGAGGAAAAGAGAGAGATATCTAGCGTAGTGATGCATCACTACGCTAGATATCTCTCTCAACAACAACAACGGAGGAGGAGGAAAAGAG	AACAACAACAACGGAGGAGGAGGAAAAGAGAGAGATATCTAGCGTAGTGATGCATCACTACGCTAGATATCTCTCTCAACAACAACAACGGAGGAGGAGGAAAAGAGAACAACAACAACGGAGGAGGAGGAAAAGAGAGAGATATCTAGCGTAGTGATGCATCACTACGCTAGATATCTCTCTCAACAACAACAACGGAGGAGGAGGAAAAGAGA	NA	NA	NA	NA	NA	NA	NA	NA	NA	NA	NA	NA	NA	NA	NA	NA	NA	NA	NA	NA	NA	NA	NA	NA	NA	NA	NA	NA	NA	NA	NA	NA	NA
NA	canu096	931	991	30	2	30	100	0	122	54	13	32	0	1.39	AACAACAACAACGGAGGAGGAGGAAAAGAG	AACAACAACAACGGAGGAGGAGGAAAAGAGAACAACAACAACGGAGGAGGAGGAAAAGAGA	NA	NA	NA	NA	NA	NA	NA	NA	NA	NA	NA	NA	NA	NA	NA	NA	NA	NA	NA	NA	NA	NA	NA	NA	NA	NA	NA	NA	NA	NA	NA	NA	NA
NA	canu096	1776	1987	105	2	106	98	0	408	43	17	25	13	1.86	AACAACAACAACGGAGGAGGAGGAAAAGAGAGAGATATCTAGCGTAGTGATGCATCACTACGCTAGATATCTCTCTCAACAACAACAACGGAGGAGGAAAAAAGAG	AACAACAACAACGGAGGAGGAGGAAAAGAGAGAGATATCTAGCGTAGTGATGCATCACTACGCTAGATATCTCTCTCAACAACAACAACGGAGGAGGAGAAAAGAGAACAACAACAACGAGGAGGAGGAAAAGAGAGAGATATCTAGCGTAGTGATGCATCACTACGCTAGATATCTCTCTCAACAACAACAACGGAGGAGGAAAAAAGAGA	NA	NA	NA	NA	NA	NA	NA	NA	NA	NA	NA	NA	NA	NA	NA	NA	NA	NA	NA	NA	NA	NA	NA	NA	NA	NA	NA	NA	NA	NA	NA	NA	NA
NA	canu096	1038	1252	107	2	107	100	0	430	42	17	26	13	1.86	AACAACAACAACGGAGGAGGAGGAAAAGAGAGAGATATCTAGCGTAGTGATGCATCACTACGCTAGATATCTCTCTCAACAACAACAACGGAGGAGGAGGAAAAGAG	AACAACAACAACGGAGGAGGAGGAAAAGAGAGAGATATCTAGCGTAGTGATGCATCACTACGCTAGATATCTCTCTCAACAACAACAACGGAGGAGGAGGAAAAGAGAACAACAACAACGGAGGAGGAGGAAAAGAGAGAGATATCTAGCGTAGTGATGCATCACTACGCTAGATATCTCTCTCAACAACAACAACGGAGGAGGAGGAAAAGAGA	NA	NA	NA	NA	NA	NA	NA	NA	NA	NA	NA	NA	NA	NA	NA	NA	NA	NA	NA	NA	NA	NA	NA	NA	NA	NA	NA	NA	NA	NA	NA	NA	NA
NA	canu096	1115	1175	30	2	30	100	0	122	54	13	32	0	1.39	AACAACAACAACGGAGGAGGAGGAAAAGAG	AACAACAACAACGGAGGAGGAGGAAAAGAGAACAACAACAACGGAGGAGGAGGAAAAGAGA	NA	NA	NA	NA	NA	NA	NA	NA	NA	NA	NA	NA	NA	NA	NA	NA	NA	NA	NA	NA	NA	NA	NA	NA	NA	NA	NA	NA	NA	NA	NA	NA	NA
NA	canu096	1145	1329	77	2.4	77	100	0	370	40	18	25	15	1.89	AACAACAACAACGGAGGAGGAGGAAAAGAGAGAGATATCTAGCGTAGTGATGCATCACTACGCTAGATATCTCTCTC	AACAACAACAACGGAGGAGGAGGAAAAGAGAGAGATATCTAGCGTAGTGATGCATCACTACGCTAGATATCTCTCTCAACAACAACAACGGAGGAGGAGGAAAAGAGAGAGATATCTAGCGTAGTGATGCATCACTACGCTAGATATCTCTCTCAACAACAACAACGGAGGAGGAGGAAAAGAGA	NA	NA	NA	NA	NA	NA	NA	NA	NA	NA	NA	NA	NA	NA	NA	NA	NA	NA	NA	NA	NA	NA	NA	NA	NA	NA	NA	NA	NA	NA	NA	NA	NA
NA	canu096	1222	1435	107	2	106	99	0	419	42	17	27	13	1.86	AACAACAACAACGGAGGAGGAGGAAAAGAGAGAGATATCTAGCGTAGTGATGCATCACTACGCTAGATATCTCTCTCACAACAACAACGGAGGAGGAGGAAAAGAG	AACAACAACAACGGAGGAGGAGGAAAAGAGAGAGATATCTAGCGTAGTGATGCATCACTACGCTAGATATCTCTCTCAACAACAACAACGGAGGAGGAGGAAAAGAGAACAACAACAACGGAGGAGGAGGAAAAGAGAGAGATATCTAGCGTAGTGATGCATCACTACGCTAGATATCTCTCTCACAACAACAACGGAGGAGGAGGAAAAGAGA	NA	NA	NA	NA	NA	NA	NA	NA	NA	NA	NA	NA	NA	NA	NA	NA	NA	NA	NA	NA	NA	NA	NA	NA	NA	NA	NA	NA	NA	NA	NA	NA	NA
NA	canu096	1299	1359	30	2	30	100	0	122	54	13	32	0	1.39	AACAACAACAACGGAGGAGGAGGAAAAGAG	AACAACAACAACGGAGGAGGAGGAAAAGAGAACAACAACAACGGAGGAGGAGGAAAAGAGA	NA	NA	NA	NA	NA	NA	NA	NA	NA	NA	NA	NA	NA	NA	NA	NA	NA	NA	NA	NA	NA	NA	NA	NA	NA	NA	NA	NA	NA	NA	NA	NA	NA
NA	canu360	524	558	15	2.2	16	90	5	54	57	0	8	34	1.29	ATAATAGTAAATAAGT	ATAATAGTAAATAAGTATAATATATATAAGTATAA	NA	NA	NA	NA	NA	NA	NA	NA	NA	NA	NA	NA	NA	NA	NA	NA	NA	NA	NA	NA	NA	NA	NA	NA	NA	NA	NA	NA	NA	NA	NA	NA	NA
NA	canu096	1482	1542	30	2	30	100	0	122	54	13	32	0	1.39	AACAACAACAACGGAGGAGGAGGAAAAGAG	AACAACAACAACGGAGGAGGAGGAAAAGAGAACAACAACAACGGAGGAGGAGGAAAAGAGA	NA	NA	NA	NA	NA	NA	NA	NA	NA	NA	NA	NA	NA	NA	NA	NA	NA	NA	NA	NA	NA	NA	NA	NA	NA	NA	NA	NA	NA	NA	NA	NA	NA
NA	canu096	1406	1619	107	2	107	100	0	428	42	17	27	13	1.86	ACAACAACAACGGAGGAGGAGGAAAAGAGAGAGATATCTAGCGTAGTGATGCATCACTACGCTAGATATCTCTCTCAACAACAACAACGGAGGAGGAGGAAAAGAGA	ACAACAACAACGGAGGAGGAGGAAAAGAGAGAGATATCTAGCGTAGTGATGCATCACTACGCTAGATATCTCTCTCAACAACAACAACGGAGGAGGAGGAAAAGAGAACAACAACAACGGAGGAGGAGGAAAAGAGAGAGATATCTAGCGTAGTGATGCATCACTACGCTAGATATCTCTCTCAACAACAACAACGGAGGAGGAGGAAAAGAGA	NA	NA	NA	NA	NA	NA	NA	NA	NA	NA	NA	NA	NA	NA	NA	NA	NA	NA	NA	NA	NA	NA	NA	NA	NA	NA	NA	NA	NA	NA	NA	NA	NA
NA	canu189	1	3127	153	20.4	153	99	0	6211	37	19	24	17	1.93	AGATGGTGATGACATCTCTCTCAACAACAACAACGGAGGAGGAGGAAAAGAGAGAGATGTCATCACACATCTCTCATCACTACGCTAGATATCTCTCTCAACAACAACAACGGAGGAGGAGGAAAAGAGAGAGATATCTAGCGTAGTGATGAG	AGATGGTGATGACATCTCTCTCAACAACAACAACGGAGGAGGAGGAAAAGAGAGAGATGTCATCACACATCTCTCATCACTACGCTAGATATCTCTCTCAACAACAACAACGGAGGAGGAGGAAAAGAGAGAGATATCTAGCGTAGTGATGAGAGATGGTGATGACATCTCTCTCAACAACAACAACGGAGGAGGAGGAAAAGAGAGAGATGTCATCACACATCTCTCATCACTACGCTAGATATCTCTCTCAACAACAACAACGGAGGAGGAGGAAAAGAGAGAGATATCTAGCGTAGTGATGAGAGATGGTGATGACATCTCTCTCAACAACAACAACGGAGGAGGAGGAAAAGAGAGAGATGTCATCACACATCTCTCATCACTACGCTAATATAT…	NA	NA	NA	NA	NA	NA	NA	NA	NA	NA	NA	NA	NA	NA	NA	NA	NA	NA	NA	NA	NA	NA	NA	NA	NA	NA	NA	NA	NA	NA	NA	NA	NA
NA	canu096	1512	1696	77	2.4	77	100	0	370	40	18	25	15	1.89	AACAACAACAACGGAGGAGGAGGAAAAGAGAGAGATATCTAGCGTAGTGATGCATCACTACGCTAGATATCTCTCTC	AACAACAACAACGGAGGAGGAGGAAAAGAGAGAGATATCTAGCGTAGTGATGCATCACTACGCTAGATATCTCTCTCAACAACAACAACGGAGGAGGAGGAAAAGAGAGAGATATCTAGCGTAGTGATGCATCACTACGCTAGATATCTCTCTCAACAACAACAACGGAGGAGGAGGAAAAGAGA	NA	NA	NA	NA	NA	NA	NA	NA	NA	NA	NA	NA	NA	NA	NA	NA	NA	NA	NA	NA	NA	NA	NA	NA	NA	NA	NA	NA	NA	NA	NA	NA	NA
NA	canu360	557	614	22	2.8	20	79	7	62	72	6	1	18	1.16	AAAAAAAATATAAAAAACTA	AAAAAAAATATAAAAAACTAAAAAAAAATCTAGAAAATCCTTATAAAAAATATAAAAA	NA	NA	NA	NA	NA	NA	NA	NA	NA	NA	NA	NA	NA	NA	NA	NA	NA	NA	NA	NA	NA	NA	NA	NA	NA	NA	NA	NA	NA	NA	NA	NA	NA
NA	canu360	1461	1516	24	2.3	23	78	6	58	42	3	0	53	1.18	TTTTAATAACTTATAAATAAATT	TTTTAATAAACTTATAATTAAATTTATTAATAACTTTTTAAATAATTTTTTTAATA	NA	NA	NA	NA	NA	NA	NA	NA	NA	NA	NA	NA	NA	NA	NA	NA	NA	NA	NA	NA	NA	NA	NA	NA	NA	NA	NA	NA	NA	NA	NA	NA	NA
NA	canu096	961	1145	77	2.4	77	100	0	370	40	18	25	15	1.89	AACAACAACAACGGAGGAGGAGGAAAAGAGAGAGATATCTAGCGTAGTGATGCATCACTACGCTAGATATCTCTCTC	AACAACAACAACGGAGGAGGAGGAAAAGAGAGAGATATCTAGCGTAGTGATGCATCACTACGCTAGATATCTCTCTCAACAACAACAACGGAGGAGGAGGAAAAGAGAGAGATATCTAGCGTAGTGATGCATCACTACGCTAGATATCTCTCTCAACAACAACAACGGAGGAGGAGGAAAAGAGA	NA	NA	NA	NA	NA	NA	NA	NA	NA	NA	NA	NA	NA	NA	NA	NA	NA	NA	NA	NA	NA	NA	NA	NA	NA	NA	NA	NA	NA	NA	NA	NA	NA
NA	canu256	1	6236	1	6236	1	95	0	11167	0	0	97	2	0.16	G	GGGGGGGGGGGGGGGGGGGGGGGGGGGGGGGGGGGGGGGGGGGGGGTGGGGGGGGGGGGGGGGGGGGGGGGATGGGGGGGGGGGGGGGTGGGGGGGGGGGGGGGGGGGGGGGGTTGGGGGGGGGGGGGGGGGGGGGGGGGGGGGGGGGGGGGGGGGGGGGGGGGGGGGGTGGGGGGGGGGGGGGGGGGGGGGGGGGGTGGGGGGGGGGGGGTGGTGGGGGGTGGGGGGGGGTGGGGGGGGGGGGGGGGGGGGGGGGGGGGGGGGGGGGGGGGGGGGGGGTGGGGGGGGGGGGGGGGGTGGGGGGTGGGGGGGGGGGGGGGGGGGGGGGGGGGGGGGGGGGGGGGGGGGGGGGGGGGGGTGGGGGGGGGGGATGGGGGGGGGGGGGGGTGGGGGAGGGGG…	NA	NA	NA	NA	NA	NA	NA	NA	NA	NA	NA	NA	NA	NA	NA	NA	NA	NA	NA	NA	NA	NA	NA	NA	NA	NA	NA	NA	NA	NA	NA	NA	NA
NA	canu145	1	6211	77	80.6	77	99	0	12171	37	19	24	18	1.93	AACAACAACAACGGAGGAGGAGGAAAAGAGAGAGATATCTAGCGTAGTGATGCATCACTACGCTAGATATCTCTCTC	AACAACAACAAACGGAGGAGGAGGAAAAGAGAGAGATATCTAGCGTAGTGATGCATCACTACGCTAGATATCTCTCTCAACAACAACAACGGAGGAGGAGGAAAAGAGAGAGATATCTAGCGTAGTGATGCATCACTACGCTAGATATCTCTCTCAACAACAACAACGGAGGAGGAGGAAAAGAGAGAGATATCTAGCGTAGTGATGCATCACTACGCTAGATATCTCTCTCAACAACAACAACGGAGGAGGAGGAAAAGAGAGAGATATCTAGCGTAGTGATGCATCACTACGCTAGATATCTCTCTCAACAACAACAACGGAGGAGGAGGAAAAGAGAGAGATATCTAGCGTAGTGATGCATCACTACGCTAGATATCTCTCTCAACAACAACAACG…	NA	NA	NA	NA	NA	NA	NA	NA	NA	NA	NA	NA	NA	NA	NA	NA	NA	NA	NA	NA	NA	NA	NA	NA	NA	NA	NA	NA	NA	NA	NA	NA	NA
Table S9 b. Short Tandem Repeat in Phyllobacterium zundukense
gen_id	Chr	start_repeat	end_repeat	Period_Size	Copy_Number	Consensus_Size	Percent_Matches	Percent_Indels	Score	A	C	G	T	Entropy..0.2.	Consensus_sequence	Repeat_sequence	distance	feature	start_gene	end_gene	score	strand	gen_len	Query_Length.x	NR_Accession	NR_Description	SwissProt_Accession	SwissProt_Description	SwissProt_Gene_Name	SwissProt_Organism	COG_ID	COG_Class	COG_Annotation	KEGG_KO_ID	KEGG_KO_Name	KEGG_KO_Definition	KEGG_Pathway_ID	KEGG_Pathway_Name	KEGG_Hierarchy2	KEGG_Hierarchy1	BP_GO_term	CC_GO_term	MF_GO_term	Query_Length.y	CARD_ARO_Accession	CARD_ARO_Name	CARD_Pathogen	CARD_ARO_Description	CARD_PMID
orf00011	chr	12794	12834	15	2.7	15	84	0	55	14	31	26	26	1.95	GCAGGAGCTTCTTCA	GCAGCAGCTTCTTCAGCCGGAGCTTCTTCTGCAGGAGCTTC	in_left_10	CDS	12784	13230	15.85	-	446	148	SDO67469.1	SSU ribosomal protein S16P [Phyllobacterium sp. OV277]	C0RF74|RS16_BRUMB	30S ribosomal protein S16	rpsP	Brucella melitensis biotype 2 (strain ATCC 23457)	COG0228	J	Ribosomal protein S16	K02959	RP-S16, MRPS16, rpsP	small subunit ribosomal protein S16	ko03010	Ribosome	Translation	Genetic Information Processing	GO:0006412(translation)	GO:0005622(intracellular);GO:0005840(ribosome);GO:1990904(ribonucleoprotein complex)	GO:0003735(structural constituent of ribosome)	148	--	--	--	--	--
orf01993	chr	1936175	1936212	19	2.1	19	85	5	51	21	34	15	28	1.94	CTTCGAATTCCGACATGAC	CTTCGAATTCGACATGACCTTCGACTTCCGTCATGACC	in_left_1106	CDS	1935069	1939277	14.42	-	4208	1402	WP_008121742.1	DNA-directed RNA polymerase subunit beta&apos; [Phyllobacterium sp. YR531]	A5VR14|RPOC_BRUO2	DNA-directed RNA polymerase subunit beta&apos;	rpoC	Brucella ovis (strain ATCC 25840 / 63/290 / NCTC 10512)	COG0086|COG0845	K|MV	DNA-directed RNA polymerase, beta' subunit/160 kD subunit|Multidrug efflux pump subunit AcrA (membrane-fusion protein)	K03046	rpoC	DNA-directed RNA polymerase subunit beta' [EC:2.7.7.6]	ko03020	RNA polymerase	Transcription	Genetic Information Processing	GO:0006351(transcription, DNA-templated)	None	GO:0003677(DNA binding);GO:0003899(DNA-directed 5'-3' RNA polymerase activity);GO:0016740(transferase activity);GO:0016779(nucleotidyltransferase activity)	1402	--	--	--	--	--
orf00037	chr	42825	42870	24	2	24	86	4	67	10	30	34	23	1.89	ATTTCGCGCCAGCGCGACTGGGGT	ATTTCCGCCTGCGCGACTGGGGTATTTCGCGCCAGCGCTACTGGGG	in_left_1282	CDS	41543	44161	13.23	+	2618	872	SDP40492.1	leucyl-tRNA synthetase [Phyllobacterium sp. YR620]	A6WXW1|SYL_OCHA4	Leucine--tRNA ligase	leuS	Ochrobactrum anthropi (strain ATCC 49188 / DSM 6882 / JCM 21032 / NBRC 15819 / NCTC 12168)	COG0495	J	Leucyl-tRNA synthetase	K01869	LARS, leuS	leucyl-tRNA synthetase [EC:6.1.1.4]	ko00970	Aminoacyl-tRNA biosynthesis	Translation	Genetic Information Processing	--	--	--	872	ARO:3000521	Staphylococcus mupA conferring resistance to mupirocin	Staphylococcus aureus	An alternative isoleucyl-tRNA synthetase conferring resistance to mupirocin.	PMID:11599741, PMID:8067768, PMID:21421794
orf04382	plasmid1	262331	262367	18	2	19	85	15	51	32	16	32	18	1.93	TAACTGGCATGGACATGGA	TAACTGGCATGGACATGGATAACATGGCAGGCATGGA	in_left_130	CDS	262201	263046	5.43	+	845	281	WP_026622350.1	metal-binding protein [Ensifer sp. WSM1721]	--	--	--	--	COG5486	S	Predicted metal-binding membrane protein	--	--	--	--	--	--	--	None	GO:0016020(membrane);GO:0016021(integral component of membrane)	None	281	--	--	--	--	--
orf03475	chr	3357701	3357729	12	2.5	12	94	5	51	17	37	27	17	1.92	GTCGACGCCATC	GTCGACGCATCGTCGACGCCATCGTCGAC	in_left_151	CDS	3357550	3358263	8.82	+	713	237	WP_027230615.1	sulfate ABC transporter permease subunit CysT [Phyllobacterium sp. UNC302MFCol5.2]	A2CI71|CYST_CHLAT	Probable sulfate transport system permease protein cysT	cysT	Chlorokybus atmophyticus	COG0555	P	ABC-type sulfate transport system, permease component	K02046	cysU	sulfate/thiosulfate transport system permease protein	ko00920|ko02010	Sulfur metabolism|ABC transporters	Energy metabolism|Membrane transport	Metabolism|Environmental Information Processing	--	--	--	237	--	--	--	--	--
orf00717	chr	713699	713737	18	2.2	18	95	0	69	25	20	46	7	1.77	GGCGGCGGCAATGGAAAC	GGCGGTGGCAATGGAAACGGCGGCGGCAATGGAAACGGC	in_left_18	CDS	713681	713881	7.21	-	200	66	--	--	--	--	--	--	--	--	--	--	--	--	--	--	--	--	--	--	--	66	--	--	--	--	--
orf03681	chr	3570954	3571341	54	7.2	54	87	0	427	9	44	28	17	1.8	GCCACCGCCGTGGTTGCCGCCGCCGCCATGGTTGCCACCGCCGCCGTGATTGCC	GCCACCGCCCTGGTTGCCGCCACCGCCCTGGTTGCCGCCACCGCCATGGTTGTCGCCACCGCCGTGATTGCCGCCGCCACCATGGTTGTCACCACCGCCATGGTTGTCACCACCGCCGTGATTGCCGCCGCCGCCGTGGTTGCCACCGCCGCCGTGATTGCCGCCACCGCCGTGGTTATCGCCGCCGCCATGATTGCCACCGCCGCCGTGATTGCCGCCACCGCCGTGGTTATCGCCGCCGCCATGATTGCCGCCGCCGCCGTGGTTGCCGCCGCCGCCATGGTTGCCGCCGCCGCCATGGTTGCCGCCGCCACCGTGATTGCCGCCGCCGCCATGGTTGCCGCCGCCACCGTGATTGCCACCGCCGCCGGGATTCTCACCACCGCCG	in_left_18	CDS	3570936	3571499	13.32	+	563	187	--	--	--	--	--	--	--	--	--	--	--	--	--	--	--	--	--	--	--	187	--	--	--	--	--
orf05124	plasmid2	308947	309002	21	2.7	21	100	0	112	55	19	16	8	1.67	ATCAAAGCCAAAAAAACGGTG	ATCAAAGCCAAAAAAACGGTGATCAAAGCCAAAAAAACGGTGATCAAAGCCAAAAA	in_left_18	CDS	308929	310767	3.04	+	1838	612	WP_027054877.1	DGQHR domain-containing protein [Mesorhizobium erdmanii]	--	--	--	--	--	--	--	--	--	--	--	--	--	--	--	--	--	612	--	--	--	--	--
orf00181	chr	184959	184983	9	2.8	9	100	0	50	12	44	32	12	1.78	CTGCACGCG	CTGCACGCGCTGCACGCGCTGCACG	in_left_183	CDS	184776	186272	9.66	-	1496	498	WP_047467084.1	HlyD family type I secretion periplasmic adaptor subunit [Agrobacterium rhizogenes]	P09986|HLYDC_ECOLX	Hemolysin secretion protein D, chromosomal	hlyD	Escherichia coli	COG0845	MV	Multidrug efflux pump subunit AcrA (membrane-fusion protein)	K11003	hlyD, cyaD	hemolysin D	ko03070|ko05133	Bacterial secretion system|Pertussis	Membrane transport|Infectious diseases: Bacterial	Environmental Information Processing|Human Diseases	GO:0009306(protein secretion)	GO:0016020(membrane);GO:0016021(integral component of membrane)	GO:0008565(protein transporter activity)	498	--	--	--	--	--
orf01918	chr	1877420	1877458	18	2.2	18	90	9	62	5	35	38	20	1.75	GTCGGCGTCTGCATCGGC	GTCGGCGTCGCCATCGGCGTCGGCGTCTGCATCGGCGTC	in_left_201	CDS	1877219	1877722	11.11	+	503	167	--	--	--	--	--	--	--	--	--	--	--	--	--	--	--	--	--	--	--	167	--	--	--	--	--
orf03681	chr	3570958	3571323	18	20.3	18	83	0	372	9	43	29	17	1.8	CCGCCGTGGTTGCCGCCG	CCGCCCTGGTTGCCGCCACCGCCCTGGTTGCCGCCACCGCCATGGTTGTCGCCACCGCCGTGATTGCCGCCGCCACCATGGTTGTCACCACCGCCATGGTTGTCACCACCGCCGTGATTGCCGCCGCCGCCGTGGTTGCCACCGCCGCCGTGATTGCCGCCACCGCCGTGGTTATCGCCGCCGCCATGATTGCCACCGCCGCCGTGATTGCCGCCACCGCCGTGGTTATCGCCGCCGCCATGATTGCCGCCGCCGCCGTGGTTGCCGCCGCCGCCATGGTTGCCGCCGCCGCCATGGTTGCCGCCGCCACCGTGATTGCCGCCGCCGCCATGGTTGCCGCCGCCACCGTGATTGCCACCGCCGCCG	in_left_22	CDS	3570936	3571499	13.32	+	563	187	--	--	--	--	--	--	--	--	--	--	--	--	--	--	--	--	--	--	--	187	--	--	--	--	--
orf01918	chr	1877439	1877470	12	2.7	12	95	0	55	6	34	31	28	1.82	TCGGCGTCTGCA	TCGGCGTCTGCATCGGCGTCTGCATCTGCGTC	in_left_220	CDS	1877219	1877722	11.11	+	503	167	--	--	--	--	--	--	--	--	--	--	--	--	--	--	--	--	--	--	--	167	--	--	--	--	--
orf01299	chr	1305270	1305550	87	3.2	87	81	3	314	18	25	30	24	1.98	GCAAGCGTTTCGCCAATGCGAGCATTGCTGTCATCAAGAACGGAGCGAATACCGGCCGTCCGTGCATCGATAACGTTGACGTGCTGG	GCAAGCGTTTCGTCGATGCTTGCATTGCTGTTTTCAAGAGCGGAGCGAATACCGGCCGTCCGTGCATCGATATCGTTGACGTGCTGGGCAAGTGTTTCGCCAATGCGCGCATTGCTGCCGTCAAGAACGGAGCGAATACCGGCCGTCCGTGCATCGATATCCGTGACGTGTTTGGTAAGCGTTTCGCCGATGCGAGCATTGCTGTCATCGAGAATGGAGCGAATGCCCGCCGTACGTGTATCGATAACGTTCGCGTGCTGGGCAAGCGTCTCGCCAATGCG	in_left_2308	CDS	1302962	1308082	10.43	-	5120	1706	SDN92187.1	Apolipoprotein A1/A4/E domain-containing protein [Phyllobacterium sp. OV277]	--	--	--	--	COG3170|COG5280	NW|X	Tfp pilus assembly protein FimV|Phage-related minor tail protein	--	--	--	--	--	--	--	GO:0006869(lipid transport);GO:0042157(lipoprotein metabolic process)	GO:0016020(membrane);GO:0016021(integral component of membrane)	GO:0008289(lipid binding)	1706	--	--	--	--	--
orf05792	plasmid3	382086	382115	6	5	6	91	0	51	66	13	16	3	1.37	GAACAA	GAACAAGAACAAGAATAAGAACAAGAACAA	in_left_236	CDS	381850	382806	3.34	+	956	318	WP_007814686.1	phospholipid phosphatase [Rhizobium sp. CF142]	--	--	--	--	COG0671	I	Membrane-associated phospholipid phosphatase	--	--	--	--	--	--	--	--	--	--	318	--	--	--	--	--
orf01490	chr	1465934	1465979	22	2.1	21	84	4	56	13	21	52	13	1.73	CGGCACGGATGGACCTGGGAG	CGGCACGGATGGACCTGGGAGCGGCGCGGTATGGGCTTGGGAGCGG	in_left_251	CDS	1465683	1466675	4.5	+	992	330	WP_014332719.1	hypothetical protein [Sinorhizobium fredii]	--	--	--	--	COG0412	Q	Dienelactone hydrolase	--	--	--	--	--	--	--	None	None	GO:0016787(hydrolase activity)	330	--	--	--	--	--
orf00141	chr	140280	140304	13	1.9	13	100	0	50	36	24	16	24	1.94	GCTTTCCGAAAAA	GCTTTCCGAAAAAGCTTTCCGAAAA	in_left_282	CDS	139998	141395	11.31	+	1397	465	SFI78588.1	general L-amino acid ABC transporter membrane protein [Phyllobacterium sp. CL33Tsu]	P21628|BRAE_PSEAE	High-affinity branched-chain amino acid transport system permease protein BraE	braE	Pseudomonas aeruginosa (strain ATCC 15692 / DSM 22644 / CIP 104116 / JCM 14847 / LMG 12228 / 1C / PRS 101 / PAO1)	COG4177	E	ABC-type branched-chain amino acid transport system, permease component	K01998	livM	branched-chain amino acid transport system permease protein	ko02010|ko02024	ABC transporters|Quorum sensing	Membrane transport|Cellular community - prokaryotes	Environmental Information Processing|Cellular Processes	GO:0006810(transport)	GO:0005886(plasma membrane);GO:0016020(membrane);GO:0016021(integral component of membrane)	GO:0005215(transporter activity)	465	--	--	--	--	--
orf00541	chr	539524	539575	27	1.9	27	88	0	77	15	15	38	30	1.88	CGTGATCATGGTGGTCATGGCCATGAT	CGTGATCATGGTGGTCGTGGCCATGATCGTGATGATGGTGGTCATGGTCATG	in_left_311	CDS	539213	540301	10.07	-	1088	362	WP_027229455.1	GTP-binding protein [Phyllobacterium sp. UNC302MFCol5.2]	Q8IUF1|CBWD2_HUMAN	COBW domain-containing protein 2	CBWD2	Homo sapiens	COG0523	R	GTPase, G3E family	--	--	--	--	--	--	--	--	--	--	362	--	--	--	--	--
orf03682	chr	3570763	3570830	15	4.5	15	92	0	109	8	48	23	19	1.76	CCACCCTGGTTGCCG	CCACCCTGGTTGCCGCCGCCCTGGTTGCCGCCACCCTGGTTGCCGCCACCCTGATTACCGCCACCCTG	in_left_35	CDS	3570728	3570880	0.17	-	152	50	--	--	--	--	--	--	--	--	--	--	--	--	--	--	--	--	--	--	--	50	--	--	--	--	--
orf01915	chr	1872772	1872814	18	2.4	18	80	7	52	23	27	20	27	1.99	ATCGATCCGCATATCCTG	ATCGATCCAGATATCCTGATCGATGCGCATGTCCTGATCGATC	in_left_366	CDS	1872406	1873437	8.98	-	1031	343	WP_065518231.1	hypothetical protein [Mesorhizobium amorphae]	--	--	--	--	--	--	--	--	--	--	--	--	--	--	--	--	--	343	--	--	--	--	--
orf00268	chr	260537	260563	13	2.1	13	100	0	54	14	55	22	7	1.64	CACGCATCCCCGG	CACGCATCCCCGGCACGCATCCCCGGC	in_left_373	CDS	260164	261324	14.78	-	1160	386	WP_065786694.1	MULTISPECIES: potassium transporter Trk [Ensifer]	Q9I6J0|SPUE_PSEAE	Spermidine-binding periplasmic protein SpuE	spuE	Pseudomonas aeruginosa (strain ATCC 15692 / DSM 22644 / CIP 104116 / JCM 14847 / LMG 12228 / 1C / PRS 101 / PAO1)	COG0687	E	Spermidine/putrescine-binding periplasmic protein	K11069	potD	spermidine/putrescine transport system substrate-binding protein	ko02010	ABC transporters	Membrane transport	Environmental Information Processing	--	--	--	386	--	--	--	--	--
orf03861	chr	3747940	3748008	27	2.6	26	77	6	75	10	39	24	26	1.87	GCCGTCACCGCCGTTCAGCGTGTCAT	GCCGTCACCGCCGTTCAGCGTGTCATCCGCGTCACCGCCTTTTATCGTGTCATAGCCGTCGCCGCCGTT	in_left_435	CDS	3747505	3748749	12.44	-	1244	414	SFO55405.1	Hemolysin-type calcium-binding repeat-containing protein [Cohaesibacter marisflavi]	--	--	--	--	COG2931	Q	Ca2+-binding protein, RTX toxin-related	--	--	--	--	--	--	--	--	--	--	414	--	--	--	--	--
orf01845	chr	1804022	1804052	15	2.1	15	93	0	53	3	54	29	12	1.53	CGCCAGCCTCGCCGT	CGCCGGCCTCGCCGTCGCCAGCCTCGCCGTC	in_left_53	CDS	1803969	1804520	10.85	+	551	183	SDP13447.1	TPR repeat-containing protein [Phyllobacterium sp. YR620]	--	--	--	--	COG0457	R	Tetratricopeptide (TPR) repeat	--	--	--	--	--	--	--	--	--	--	183	--	--	--	--	--
orf02722	chr	2637752	2637802	21	2.4	22	80	6	61	21	31	19	27	1.97	AATGTCTTCAAGCCGCGCTGAC	AATGTCTTCACGCTCGCTGACAATGGCTTCAAGCCGCGCTGACAATTCTTC	in_left_540	CDS	2637212	2640670	12.49	-	3458	1152	SDP12294.1	condensin subunit Smc [Phyllobacterium sp. OV277]	Q6N1B7|SMC_RHOPA	Chromosome partition protein Smc	smc	Rhodopseudomonas palustris (strain ATCC BAA-98 / CGA009)	COG1196	D	Chromosome segregation ATPase	K03529	smc	chromosome segregation protein	None	None	None	None	GO:0006260(DNA replication);GO:0007059(chromosome segregation);GO:0007062(sister chromatid cohesion);GO:0030261(chromosome condensation);GO:0051276(chromosome organization)	GO:0005694(chromosome);GO:0005737(cytoplasm)	GO:0000166(nucleotide binding);GO:0003677(DNA binding);GO:0005524(ATP binding)	1152	--	--	--	--	--
orf00846	chr	848851	848886	18	1.9	19	88	5	56	8	22	38	30	1.83	CAGGAGCTTCGGCTTGTGC	CAGGAGCTTCGGCTTGTGCCAGGGCTTTGGCTTGTG	in_left_554	CDS	848297	849814	8.46	-	1517	505	WP_008124217.1	ATP-binding protein [Phyllobacterium sp. YR531]	--	--	--	--	COG0433	L	Archaeal DNA helicase HerA or a related bacterial ATPase, contains HAS-barrel and ATPase domains	K06915	K06915	uncharacterized protein	None	None	None	None	--	--	--	505	--	--	--	--	--
orf03863	chr	3750598	3750659	27	2.3	27	77	0	70	20	45	22	11	1.83	CCGTCACCACCGACCAGAACGTCATCC	CCGTCACCACCGACCAGAAGGTCATCGCCGTTGCCACCGGCCAGAACGTCATCCCCGGCACC	in_left_574	CDS	3750024	3751892	12.73	-	1868	622	WP_008127450.1	putative calcium-binding protein [Phyllobacterium sp. YR531]	--	--	--	--	COG2931	Q	Ca2+-binding protein, RTX toxin-related	K01406	prtC	serralysin [EC:3.4.24.40]	ko01503	Cationic antimicrobial peptide (CAMP) resistance	Drug resistance: Antimicrobial	Human Diseases	GO:0009405(pathogenesis)	GO:0005576(extracellular region)	GO:0005509(calcium ion binding)	622	--	--	--	--	--
orf03863	chr	3750693	3750761	27	2.6	27	77	9	68	13	36	33	17	1.88	GAGAGTGTCATCGCCCGCGCCGCCATC	GAGAATGTCGTCGCCGGCTCCGCCATCGAGGTGGTCATCGCCCGCGCCGCCTTCGAGAGTGTCAGCGCC	in_left_669	CDS	3750024	3751892	12.73	-	1868	622	WP_008127450.1	putative calcium-binding protein [Phyllobacterium sp. YR531]	--	--	--	--	COG2931	Q	Ca2+-binding protein, RTX toxin-related	K01406	prtC	serralysin [EC:3.4.24.40]	ko01503	Cationic antimicrobial peptide (CAMP) resistance	Drug resistance: Antimicrobial	Human Diseases	GO:0009405(pathogenesis)	GO:0005576(extracellular region)	GO:0005509(calcium ion binding)	622	--	--	--	--	--
orf06440	plasmid5	167885	167909	13	1.9	13	100	0	50	8	24	40	28	1.83	GGTGCGCTTCGAT	GGTGCGCTTCGATGGTGCGCTTCGA	in_left_74	CDS	167811	168398	7.24	-	587	195	SDP51844.1	PAS domain S-box-containing protein [Phyllobacterium sp. OV277]	O87939|TDIS_THAAR	Sensor protein TdiS	tdiS	Thauera aromatica	COG2197	TK	DNA-binding response regulator, NarL/FixJ family, contains REC and HTH domains	--	--	--	--	--	--	--	GO:0006351(transcription, DNA-templated);GO:0006355(regulation of transcription, DNA-templated)	None	GO:0003677(DNA binding)	195	--	--	--	--	--
orf00126	chr	123694	123736	22	2	21	82	17	52	13	18	39	27	1.89	GTCGGATTGTCGTGAGATCGG	GTCGGATTGTCGTGAAGATCGGGTCGGCATTGCTCGTGGATCG	in_left_79	CDS	123615	124811	11.72	+	1196	398	SDP41632.1	glutamate 5-kinase [Phyllobacterium sp. YR620]	A9M881|PROB_BRUC2	Glutamate 5-kinase	proB	Brucella canis (strain ATCC 23365 / NCTC 10854)	COG0263	E	Glutamate 5-kinase	K00931	proB	glutamate 5-kinase [EC:2.7.2.11]	ko00330|ko00332	Arginine and proline metabolism|Carbapenem biosynthesis	Amino acid metabolism|Biosynthesis of other secondary metabolites	Metabolism|Metabolism	GO:0006561(proline biosynthetic process);GO:0008652(cellular amino acid biosynthetic process);GO:0016310(phosphorylation);GO:0055129(L-proline biosynthetic process)	GO:0005737(cytoplasm)	GO:0000166(nucleotide binding);GO:0003723(RNA binding);GO:0004349(glutamate 5-kinase activity);GO:0016301(kinase activity);GO:0016740(transferase activity)	398	--	--	--	--	--
orf02438	chr	2353499	2353556	27	2.1	27	80	0	62	12	37	29	20	1.89	CGCAGCCGTCGTCTTCACAACCTTCGC	CGCAGCCGTCGTCTTCGCAACCTTGGGCGCAGCCGTGGTCTTCACAGGCTTCGCCGCA	in_left_81	CDS	2353418	2354152	10.41	-	734	244	SFI50880.1	Predicted 5&apos; DNA nuclease, flap endonuclease-1-like, helix-3-turn-helix (H3TH) domain [Phyllobacterium sp. CL33Tsu]	B0UCS0|RS2_METS4	30S ribosomal protein S2	rpsB	Methylobacterium sp. (strain 4-46)	COG3743	L	Predicted 5' DNA nuclease, flap endonuclease-1-like, helix-3-turn-helix (H3TH) domain	--	--	--	--	--	--	--	None	GO:0016020(membrane);GO:0016021(integral component of membrane)	None	244	--	--	--	--	--
orf03066	chr	2974266	2974597	72	4.6	72	91	0	538	21	32	27	18	1.97	GCAGGACTAGCCGACGACAGCCGCTCCGAAGGATCGCTGCGGCCATTGGCTTCAACAATCATACCTGCCATT	GCAGGACTGGCTGACGACAGCCGCTCCGAAGGATCGCTGCGGCCGTTGGCTTCAACAATCATACCTGCCATTGCAGGACTAGCCGACGACAGCCGCTCCGAAGGATCGCTGCGGCCATTGGCTTCAACAATCATACCTGCCATTGCAGGGCTGGCTGACGACAGACGCTCTGACGGCTCGCTACGGCCATTGGCTTCAACAATCATTCCTGCCATTGCAGGACTAGCCGACGACAGCCGTTCCGAAGGATCGCTGCGGCCATTGGCTTCAACAATCATACCTGCCATTGCAGGACTAGCCGACGACAGCCGTTCCGAAGGATCGCTGCGGCC	in_left_82	CDS	2974184	2974771	4.69	-	587	195	SDP77207.1	hypothetical protein SAMN05428967_3355 [Phyllobacterium sp. YR620]	--	--	--	--	--	--	--	--	--	--	--	--	--	--	--	--	--	195	--	--	--	--	--
orf02865	chr	2767576	2767609	18	1.9	18	88	5	52	17	35	20	26	1.95	CCTGATAGCTCACGTCGC	CCTGATACTCACGTCGCCCTGATAGCTCATGTCG	in_left_906	CDS	2766670	2768706	9.59	-	2036	678	SDP68040.1	penicillin-binding protein 1C [Phyllobacterium sp. YR620]	P76577|PBPC_ECOLI	Penicillin-binding protein 1C	pbpC	Escherichia coli (strain K12)	COG4953	M	Membrane carboxypeptidase/penicillin-binding protein PbpC	K05367	pbpC	penicillin-binding protein 1C [EC:2.4.1.129]	ko00550	Peptidoglycan biosynthesis	Glycan biosynthesis and metabolism	Metabolism	GO:0009252(peptidoglycan biosynthetic process)	None	GO:0008658(penicillin binding);GO:0008955(peptidoglycan glycosyltransferase activity)	678	--	--	--	--	--
orf04779	plasmid1	619961	620002	21	2	21	86	9	59	50	21	16	11	1.77	GAAGAAAATCGACCTCAAGCA	GAAGAAAATCGATCTCAAGCAGAAGAAAATCACCATCAAGCA	in_left_92	CDS	619869	620153	11.47	+	284	94	WP_052820470.1	hypothetical protein [Agrobacterium sp. SUL3]	--	--	--	--	COG5569	P	Periplasmic Cu and Ag efflux protein CusF	--	--	--	--	--	--	--	--	--	--	94	--	--	--	--	--
orf02214	chr	2146201	2146246	21	2.2	21	92	0	74	45	36	15	2	1.58	CAGCAACAACAACAGCAGCAA	CAGCAACAACAACAGCAGCAACAGCAACAACAACTGCCGCAACAGC	in_right_11	CDS	2145343	2146257	5.54	+	914	304	WP_037135502.1	hypothetical protein [Rhizobium sp. CF394]	--	--	--	--	--	--	--	--	--	--	--	--	--	--	--	--	--	304	--	--	--	--	--
orf03051	chr	2959939	2959990	12	4.3	12	77	0	50	7	42	19	30	1.79	CTTGTCCCTGAC	CTTGTCCCTGACCCTGGCCTTGTCCCTGACCCTGACCTTGTCCCTGACCTTG	in_right_126	CDS	2959223	2960116	8.57	-	893	297	WP_008125905.1	hypothetical protein [Phyllobacterium sp. YR531]	--	--	--	--	--	--	--	--	--	--	--	--	--	--	--	--	--	297	--	--	--	--	--
orf03051	chr	2959928	2959987	18	3.3	18	95	0	102	8	43	20	28	1.8	CTGACCCTGGCCTTGTCC	CTGACCCTGGTCTTGTCCCTGACCCTGGCCTTGTCCCTGACCCTGACCTTGTCCCTGACC	in_right_129	CDS	2959223	2960116	8.57	-	893	297	WP_008125905.1	hypothetical protein [Phyllobacterium sp. YR531]	--	--	--	--	--	--	--	--	--	--	--	--	--	--	--	--	--	297	--	--	--	--	--
orf03955	chr	3838868	3838902	18	1.9	18	88	0	52	20	20	14	45	1.85	GTTCTCATGATCATCATT	GTTCTCATGATTATCATTGTTCTCATGGTCATCAT	in_right_13	CDS	3838445	3838915	6.46	+	470	156	SDO61707.1	putative membrane protein [Phyllobacterium sp. OV277]	Q9ZC85|Y883_RICPR	UPF0093 membrane protein RP883	RP883	Rickettsia prowazekii (strain Madrid E)	COG1981	S	Uncharacterized membrane protein	K08973	K08973	putative membrane protein	None	None	None	None	--	--	--	156	--	--	--	--	--
orf00925	chr	926242	926279	18	2.1	18	100	0	76	26	42	21	10	1.85	CCTGCTCCGCCGGAAAAA	CCTGCTCCGCCGGAAAAACCTGCTCCGCCGGAAAAACC	in_right_136	CDS	925423	926415	4.36	+	992	330	WP_058324037.1	hypothetical protein [Sinorhizobium sp. GL28]	--	--	--	--	COG4254	R	Uncharacterized conserved protein, contains LysM and FecR domains	--	--	--	--	--	--	--	--	--	--	330	--	--	--	--	--
orf00925	chr	926223	926276	18	3	18	88	0	72	24	38	27	9	1.86	GCCTGCTCCGCCGGAAAA	GCCTGCGCCACCGGAGAAGCCTGCTCCGCCGGAAAAACCTGCTCCGCCGGAAAA	in_right_139	CDS	925423	926415	4.36	+	992	330	WP_058324037.1	hypothetical protein [Sinorhizobium sp. GL28]	--	--	--	--	COG4254	R	Uncharacterized conserved protein, contains LysM and FecR domains	--	--	--	--	--	--	--	--	--	--	330	--	--	--	--	--
orf01270	chr	1275394	1275466	36	2	36	91	0	119	21	47	21	8	1.76	AGCCACGGTCACCGCGCCAGCCACGATCACCACGCC	AGCCACGGTCGCCGCGCCAGCCACGATCACCACGCCAGCCATTGTCACCGCGCCAGCCACGATCACCACGCCA	in_right_147	CDS	1275119	1275613	5.51	-	494	164	SDN93224.1	BA14K-like protein [Phyllobacterium sp. OV277]	A6X5T5|14KL_OCHA4	Lectin-like protein BA14k	Oant_3884	Ochrobactrum anthropi (strain ATCC 49188 / DSM 6882 / JCM 21032 / NBRC 15819 / NCTC 12168)	--	--	--	--	--	--	--	--	--	--	--	--	--	164	--	--	--	--	--
orf01270	chr	1275394	1275466	18	4.1	18	80	7	85	21	47	21	8	1.76	AGCCACGATCACCACGCC	AGCCACGGTCGCCGCGCCAGCCACGATCACCACGCCAGCCATTGTCACCGCGCCAGCCACGATCACCACGCCA	in_right_147	CDS	1275119	1275613	5.51	-	494	164	SDN93224.1	BA14K-like protein [Phyllobacterium sp. OV277]	A6X5T5|14KL_OCHA4	Lectin-like protein BA14k	Oant_3884	Ochrobactrum anthropi (strain ATCC 49188 / DSM 6882 / JCM 21032 / NBRC 15819 / NCTC 12168)	--	--	--	--	--	--	--	--	--	--	--	--	--	164	--	--	--	--	--
orf02630	chr	2541657	2541703	21	2.2	21	84	0	58	10	38	34	17	1.84	CGGCGATCCCAGCCATAGTGC	CGGCGTTCCCATCCGTAGTGCCGGCGATCCCAGCCATGGTGCCGGCG	in_right_153	CDS	2541500	2541856	0.93	-	356	118	--	--	--	--	--	--	--	--	--	--	--	--	--	--	--	--	--	--	--	118	--	--	--	--	--
orf02476	chr	2391019	2391814	387	2.1	387	92	0	1308	18	31	28	21	1.97	TGCGCAGCCGCCTGTGCTTCCTCCGCCGCCTTGCGCGCCGTTATATCGCTCCATGATCCGACGATCTCCAGCGGCTGGCCCTCCCTGTCACGGATCAGTTGCTGCTCGTCATTCACCCAGCAATAGGAGCCATCCTTGCGGCGAAAGCGATACTCCACCGCGTGGATTCCGTTCTGAAAGAATTGGGAAATCGCCTCCTCGACACGGACAAGATCGTCGGGGTGGACCCGGTCGCGCCAGAATGACGGGTCCTCCAGATACTCGCCCGGCGCATAGCCGAACACGGTTCTGATGTTCTCGCTTACGAACGTGGGCGCAAAATCACCGGTCGCCTTGAAGCTGTAGATCACGGCAGGCGACGAACTCAGCAGCCACGCCAAACGCTGC	TGCGCAGCCGCCTTCGCTTCCTCCGCCGCCTTGCGTGCCGTTATATCGCTCCATGATCCGACGATCTCCAGCGGCTGGCCCTCCCTGTCACGGATCAGTTGCTGCTCGTCATTCACCCAGCAGTAGGAGCCATCCTTGCGGCGAAAGCGATACTCTACCGTGTGGATTCCGTTCTGGAAGAATTTGGAAATCGCCTCCTCGACACGGTTCAGGTCGTCGGGGTGGACTCGGTCGCGCCAGAATGACGGGTCCTCCAGGTACTCGCCCGGCGCATAGCCGAACACGGTTCTGATGTTCTCGCTTACGAACGTGGGGGCAAAATCACCGGTCGCCTTGAAGCTGTAGATCACGGCAGGGGACGAACTCAGCAGCCGCGCCAAACGTTGCTGCGCAGCCGCC…	in_right_163	CDS	2388630	2391977	8.32	-	3347	1115	WP_052763694.1	hypothetical protein [Microvirga massiliensis]	P40138|CYAB_STIAU	Adenylate cyclase 2	cyaB	Stigmatella aurantiaca	COG2114|COG4192	T|T	Adenylate cyclase, class 3|Signal transduction histidine kinase regulating phosphoglycerate transport system	--	--	--	--	--	--	--	GO:0000160(phosphorelay signal transduction system)	None	GO:0003824(catalytic activity)	1115	--	--	--	--	--
orf00255	chr	250576	250617	15	2.8	15	92	0	75	16	19	61	2	1.44	GGCGGCGGAGGCAGA	GGCGGCGGAGGCAGAGGCGGCGGAGGTAGAGGCGGCGGAGGC	in_right_18	CDS	249217	250635	5.38	+	1418	472	WP_051615231.1	hypothetical protein [Phyllobacterium sp. UNC302MFCol5.2]	P36682|YACH_ECOLI	Uncharacterized protein YacH	yacH	Escherichia coli (strain K12)	COG3064	M	Membrane protein involved in colicin uptake	--	--	--	--	--	--	--	--	--	--	472	--	--	--	--	--
orf03681	chr	3571061	3571481	18	23.4	18	79	8	261	11	43	27	16	1.83	CACCGCCGCCGGGATTGC	CACCACCGCCGTGATTGCCGCCGCCGCCGTGGTTGCCACCGCCGCCGTGATTGCCGCCACCGCCGTGGTTATCGCCGCCGCCATGATTGCCACCGCCGCCGTGATTGCCGCCACCGCCGTGGTTATCGCCGCCGCCATGATTGCCGCCGCCGCCGTGGTTGCCGCCGCCGCCATGGTTGCCGCCGCCGCCATGGTTGCCGCCGCCACCGTGATTGCCGCCGCCGCCATGGTTGCCGCCGCCACCGTGATTGCCACCGCCGCCGGGATTCTCACCACCGCCGGGATTTCCACCACCGCCGGGATTCTCACCACCGCCGGGATTCTCACCACCGCCGGGATTTCCACCACCGCCGGGATTGCTACCGCCACCGGGATTCTCACCACCGCCGGGATTTCCAC…	in_right_18	CDS	3570936	3571499	13.32	+	563	187	--	--	--	--	--	--	--	--	--	--	--	--	--	--	--	--	--	--	--	187	--	--	--	--	--
orf03738	chr	3637375	3637571	72	2.7	72	88	0	295	19	37	22	20	1.94	GGCACGCACTGGCCATCGACGACCGTGCCATCCTCGCACACAACCTCAGGCTCTATCGTCACAAGCGTGTTC	GGCACGCACTGGCCTTCGACGACCGTGCCATCCTCGCACACAATCTCAGGCTCTATCGTCACAAGCGTGTTCGGCACGCACTGGCCGTCAACGACGGTGCCGTTCTCGCACACAACCTCAGGCTCTTTCGTCACAAGCGTGTTCGGCACGCATTTGCCATCGACGACCGTGCCATCCTTGCACACAACCTCAGGCTC	in_right_180	CDS	3635025	3637751	8.38	-	2726	908	WP_002628358.1	hypothetical protein [Cystobacter fuscus]	--	--	--	--	COG3408	G	Glycogen debranching enzyme (alpha-1,6-glucosidase)	--	--	--	--	--	--	--	GO:0008152(metabolic process)	None	GO:0003824(catalytic activity);GO:0016798(hydrolase activity, acting on glycosyl bonds)	908	--	--	--	--	--
orf00925	chr	926185	926234	18	2.8	18	100	0	100	14	54	22	10	1.69	CCGCCTGCGCCACCAGAT	CCGCCTGCGCCACCAGATCCGCCTGCGCCACCAGATCCGCCTGCGCCACC	in_right_181	CDS	925423	926415	4.36	+	992	330	WP_058324037.1	hypothetical protein [Sinorhizobium sp. GL28]	--	--	--	--	COG4254	R	Uncharacterized conserved protein, contains LysM and FecR domains	--	--	--	--	--	--	--	--	--	--	330	--	--	--	--	--
orf03783	chr	3676151	3676180	15	1.9	16	93	6	53	13	43	20	23	1.86	GACATCGTCCGCCTTC	GACATCGTCCGCCTTCGACACGTCCGCCTT	in_right_183	CDS	3675623	3676363	15.15	-	740	246	SDP34625.1	3-oxoacyl-[acyl-carrier protein] reductase [Phyllobacterium sp. YR620]	Q08632|SDR1_PICAB	Short-chain type dehydrogenase/reductase	unknown	Picea abies	COG1028	IQR	NAD(P)-dependent dehydrogenase, short-chain alcohol dehydrogenase family	K00059	fabG	3-oxoacyl-[acyl-carrier protein] reductase [EC:1.1.1.100]	ko00061|ko00333|ko00780	Fatty acid biosynthesis|Prodigiosin biosynthesis|Biotin metabolism	Lipid metabolism|Biosynthesis of other secondary metabolites|Metabolism of cofactors and vitamins	Metabolism|Metabolism|Metabolism	--	--	--	246	--	--	--	--	--
orf01918	chr	1877431	1877518	18	4.9	18	75	10	63	12	35	28	23	1.91	CATCGGCGTCTGCATCTG	CATCGGCGTCGGCGTCTGCATCGGCGTCTGCATCTGCGTCGCTGTCATCATCAGCATCGGCATCGGCATCCGCGTCGGCATCTGCATC	in_right_204	CDS	1877219	1877722	11.11	+	503	167	--	--	--	--	--	--	--	--	--	--	--	--	--	--	--	--	--	--	--	167	--	--	--	--	--
orf01612	chr	1576162	1576209	12	3.8	12	80	20	53	35	29	33	2	1.69	GCCAAGAAGGCC	GCCAAGAAGCCTGCCAAGAAGGCAGCGCCGAAGAAGGCCGCCAAGAAG	in_right_21	CDS	1574806	1576230	15.83	+	1424	474	SDP08063.1	trigger factor [Phyllobacterium sp. YR620]	A6X192|TIG_OCHA4	Trigger factor	tig	Ochrobactrum anthropi (strain ATCC 49188 / DSM 6882 / JCM 21032 / NBRC 15819 / NCTC 12168)	COG0544	O	FKBP-type peptidyl-prolyl cis-trans isomerase (trigger factor)	K03545	tig	trigger factor	None	None	None	None	GO:0006457(protein folding);GO:0007049(cell cycle);GO:0015031(protein transport);GO:0051301(cell division)	GO:0005737(cytoplasm)	GO:0003755(peptidyl-prolyl cis-trans isomerase activity);GO:0016853(isomerase activity)	474	--	--	--	--	--
orf03051	chr	2959856	2959894	18	2.2	18	90	0	60	15	25	23	35	1.94	ATTGACATTGCCGTTGCC	ATTGCCATTGCCGTTGCCATTGAGATTGCCGTTGCCATT	in_right_222	CDS	2959223	2960116	8.57	-	893	297	WP_008125905.1	hypothetical protein [Phyllobacterium sp. YR531]	--	--	--	--	--	--	--	--	--	--	--	--	--	--	--	--	--	297	--	--	--	--	--
orf03051	chr	2959838	2959891	24	2.2	24	86	0	81	12	25	27	33	1.93	GTTGCCGTTGCCATTCAGATTGCC	GTTGCCGTTGGCATTCAGATTGCCATTGCCGTTGCCATTGAGATTGCCGTTGCC	in_right_225	CDS	2959223	2960116	8.57	-	893	297	WP_008125905.1	hypothetical protein [Phyllobacterium sp. YR531]	--	--	--	--	--	--	--	--	--	--	--	--	--	--	--	--	--	297	--	--	--	--	--
orf05549	plasmid3	130082	130111	15	2	15	93	0	51	43	13	30	13	1.82	GAGATCGAAAAGATC	GAGATCGAAAAGATCGAGATCGGAAAGATC	in_right_240	CDS	129353	130351	7.55	-	998	332	SDP91587.1	DNA-binding transcriptional regulator, LacI/PurR family [Phyllobacterium sp. YR620]	Q05954|Y4158_STRCO	Uncharacterized HTH-type transcriptional regulator SCO4158	SCO4158	Streptomyces coelicolor (strain ATCC BAA-471 / A3(2) / M145)	COG1609	K	DNA-binding transcriptional regulator, LacI/PurR family	--	--	--	--	--	--	--	GO:0006351(transcription, DNA-templated);GO:0006355(regulation of transcription, DNA-templated)	None	GO:0003677(DNA binding);GO:0003700(DNA-binding transcription factor activity)	332	--	--	--	--	--
orf02542	chr	2458454	2458549	33	2.9	33	86	6	131	20	18	28	32	1.97	GATGTCATTGGAGACGTCAGTTCTAAGCTTCGA	GATGTCCTTGGAAACGTCTGTTCTAAGCTTCGAGATGTCATTGGAGACGTCAGTTCTGAACTTCGAGATGTCGTTGGAGACGTCAGTTCTGAGCTT	in_right_255	CDS	2458187	2458804	3	-	617	205	WP_008128739.1	hypothetical protein [Phyllobacterium sp. YR531]	--	--	--	--	--	--	--	--	--	--	--	--	--	--	--	--	--	205	--	--	--	--	--
orf03051	chr	2959821	2959861	18	2.3	18	91	0	64	12	21	31	34	1.91	TTGCCGTTGGCATTCAGA	TTGCCGTTGGCATTGAGGTTGCCGTTGGCATTCAGATTGCC	in_right_255	CDS	2959223	2960116	8.57	-	893	297	WP_008125905.1	hypothetical protein [Phyllobacterium sp. YR531]	--	--	--	--	--	--	--	--	--	--	--	--	--	--	--	--	--	297	--	--	--	--	--
orf03051	chr	2959815	2959852	18	2.1	18	95	0	67	13	15	34	36	1.87	TTGAAGTTGCCGTTGGCA	TTGAAGTTGCCGTTGGCATTGAGGTTGCCGTTGGCATT	in_right_264	CDS	2959223	2960116	8.57	-	893	297	WP_008125905.1	hypothetical protein [Phyllobacterium sp. YR531]	--	--	--	--	--	--	--	--	--	--	--	--	--	--	--	--	--	297	--	--	--	--	--
orf02214	chr	2146198	2146229	15	2.1	15	94	0	55	50	34	15	0	1.45	CAGCAGCAACAACAA	CAGCAGCAACAACAACAGCAGCAACAGCAACA	in_right_28	CDS	2145343	2146257	5.54	+	914	304	WP_037135502.1	hypothetical protein [Rhizobium sp. CF394]	--	--	--	--	--	--	--	--	--	--	--	--	--	--	--	--	--	304	--	--	--	--	--
orf00173	chr	177243	177294	18	2.6	21	70	17	56	11	25	48	15	1.78	TGGCGGCGGTTACAGCAGCGG	TGGCGGCGGTTACAGCGGCGGTGGCGGCTATAGCAGCGGCGGCGGCGGTTAC	in_right_3	CDS	176926	177297	9.1	+	371	123	SDP42614.1	Glycine zipper 2TM domain-containing protein [Phyllobacterium sp. YR620]	--	--	--	--	--	--	--	--	--	--	--	--	--	--	--	--	--	123	--	--	--	--	--
orf00173	chr	177244	177294	21	2.7	18	77	16	66	11	25	49	13	1.76	GGCGGCGGTTACAGCGGC	GGCGGCGGTTACAGCGGCGGTGGCGGCTATAGCAGCGGCGGCGGCGGTTAC	in_right_3	CDS	176926	177297	9.1	+	371	123	SDP42614.1	Glycine zipper 2TM domain-containing protein [Phyllobacterium sp. YR620]	--	--	--	--	--	--	--	--	--	--	--	--	--	--	--	--	--	123	--	--	--	--	--
orf00076	chr	79436	79482	23	2	24	83	4	60	10	29	44	14	1.79	GCGGCCGCGGCGATCGTCGACGAT	GCGGGCGCGGCGATCTCGACGATGCGGCCGCGGTGATCGTCGGCGAT	in_right_306	CDS	77944	79788	10.35	+	1844	614	WP_008121948.1	ABC transporter permease [Phyllobacterium sp. YR531]	P0AGM1|YHHT_ECO57	Putative transport protein YhhT	yhhT	Escherichia coli O157:H7	COG0628	R	Predicted PurR-regulated permease PerM	--	--	--	--	--	--	--	None	GO:0016020(membrane);GO:0016021(integral component of membrane)	GO:0031419(cobalamin binding);GO:0046872(metal ion binding)	614	--	--	--	--	--
orf04517	plasmid1	392220	392276	21	2.7	21	72	0	60	40	17	38	3	1.67	GGAGGCCAAAGGCAAGACGCA	GGAGGCCAAAGGCAAGATGCAGGAGATGAAAGGCGAGACGCAGAAGGCCAAAGGCAA	in_right_40	CDS	392125	392316	11.6	+	191	63	--	--	--	--	--	--	--	--	--	--	--	--	--	--	--	--	--	--	--	63	--	--	--	--	--
orf03734	chr	3630440	3630469	15	2	15	93	0	51	30	33	30	6	1.83	CGGAAATGCCACCGA	CGGAAATGCCACCGACGGAAATGCCGCCGA	in_right_454	CDS	3629598	3630923	15.02	-	1325	441	SDP33433.1	beta-alanine--pyruvate transaminase [Phyllobacterium sp. YR620]	Q9I700|BAUA_PSEAE	Beta-alanine--pyruvate aminotransferase	bauA	Pseudomonas aeruginosa (strain ATCC 15692 / DSM 22644 / CIP 104116 / JCM 14847 / LMG 12228 / 1C / PRS 101 / PAO1)	COG0161	H	Adenosylmethionine-8-amino-7-oxononanoate aminotransferase	K00822	E2.6.1.18	beta-alanine--pyruvate transaminase [EC:2.6.1.18]	ko00280|ko00410|ko00640	Valine, leucine and isoleucine degradation|beta-Alanine metabolism|Propanoate metabolism	Amino acid metabolism|Metabolism of other amino acids|Carbohydrate metabolism	Metabolism|Metabolism|Metabolism	None	None	GO:0003824(catalytic activity);GO:0008483(transaminase activity);GO:0016740(transferase activity);GO:0030170(pyridoxal phosphate binding)	441	--	--	--	--	--
orf00255	chr	250519	250586	27	2.4	29	76	16	79	10	23	55	10	1.64	GGTGGCGGAGGGGTGCCAGGTTCCAGGGC	GGTGGCGGAGGGCGTGCCAGAGTCCAGGGCGGTGGCGGCGGTGCCAGGTTCCAGGGCGGCGGCGGAGG	in_right_49	CDS	249217	250635	5.38	+	1418	472	WP_051615231.1	hypothetical protein [Phyllobacterium sp. UNC302MFCol5.2]	P36682|YACH_ECOLI	Uncharacterized protein YacH	yacH	Escherichia coli (strain K12)	COG3064	M	Membrane protein involved in colicin uptake	--	--	--	--	--	--	--	--	--	--	472	--	--	--	--	--
orf02252	chr	2180804	2180830	12	2.2	12	100	0	54	14	33	25	25	1.95	GTCGCCGACATT	GTCGCCGACATTGTCGCCGACATTGTC	in_right_642	CDS	2179319	2181472	12.84	-	2153	717	SDP64847.1	K(+)-stimulated pyrophosphate-energized sodium pump [Phyllobacterium sp. OV277]	Q8VRZ3|HPPA_RHIME	K(+)-insensitive pyrophosphate-energized proton pump	hppA	Rhizobium meliloti (strain 1021)	COG3808	C	Na+ or H+-translocating membrane pyrophosphatase	K15987	hppA	K(+)-stimulated pyrophosphate-energized sodium pump	None	None	None	None	GO:1902600(proton transmembrane transport)	GO:0005887(integral component of plasma membrane);GO:0016020(membrane);GO:0016021(integral component of membrane)	GO:0000287(magnesium ion binding);GO:0004427(inorganic diphosphatase activity);GO:0009678(hydrogen-translocating pyrophosphatase activity)	717	--	--	--	--	--
orf03863	chr	3751151	3751212	27	2.3	27	88	0	88	8	48	24	19	1.75	CGCCGCCGTTCAACCGGTCCTCACCTT	CGCCGCCGTTCAACCGGTCGTCACCTTCGCCGCCGTTCAGCCGGTCCTCGCCTTCACCGCCG	in_right_680	CDS	3750024	3751892	12.73	-	1868	622	WP_008127450.1	putative calcium-binding protein [Phyllobacterium sp. YR531]	--	--	--	--	COG2931	Q	Ca2+-binding protein, RTX toxin-related	K01406	prtC	serralysin [EC:3.4.24.40]	ko01503	Cationic antimicrobial peptide (CAMP) resistance	Drug resistance: Antimicrobial	Human Diseases	GO:0009405(pathogenesis)	GO:0005576(extracellular region)	GO:0005509(calcium ion binding)	622	--	--	--	--	--
orf04449	plasmid1	335486	335510	12	2.1	12	100	0	50	36	0	48	16	1.46	ATGGAGGGAGTA	ATGGAGGGAGTAATGGAGGGAGTAA	in_right_700	CDS	326254	336210	7.73	-	9956	3318	WP_055978053.1	hypothetical protein [Aminobacter sp. Root100]	Q9JYV5|FRPC_NEIMB	Iron-regulated protein FrpC	frpC	Neisseria meningitidis serogroup B (strain MC58)	COG2931|COG3210	Q|U	Ca2+-binding protein, RTX toxin-related|Large exoprotein involved in heme utilization or adhesion	--	--	--	--	--	--	--	GO:0009405(pathogenesis)	GO:0005576(extracellular region)	None	3318	--	--	--	--	--
orf03681	chr	3571307	3571490	54	3.4	55	90	5	293	15	43	25	15	1.86	GATTGCTCACCACCGCCGGGATTCTCACCACCGCCGGGATTTCCACCACCGCCGG	GATTGCCACCGCCGCCGGGATTCTCACCACCGCCGGGATTTCCACCACCGCCGGGATTCTCACCACCGCCGGGATTCTCACCACCGCCGGGATTTCCACCACCGCCGGGATTGCTACCGCCACCGGGATTCTCACCACCGCCGGGATTTCCACCACCGCCGGGATTGCTACCGCCACCGCCGGG	in_right_9	CDS	3570936	3571499	13.32	+	563	187	--	--	--	--	--	--	--	--	--	--	--	--	--	--	--	--	--	--	--	187	--	--	--	--	--
orf02904	chr	2818378	2818497	63	1.9	63	85	0	168	15	31	30	22	1.95	ATTGATCGTACCGGTGCCCTGCCCGAAAGCGATGCTATCGCCCTGCAAGGCGCCGCCATTGAG	ATTGATCGTACCTGTGCCCTGCCCGAAAGCGATGCTATCGCCCTGCAAGGTGCCGCCATTGAGATTGATCGTGCCGGTGCCCTGCCCGAATGCGATGCTATTGGTCTGCAGGGCGCCGCC	in_right_930	CDS	2816665	2819427	4.33	-	2762	920	KJS11735.1	hypothetical protein VR78_12555 [Hoeflea sp. BRH_c9]	P09489|PRTS_SERMA	Extracellular serine protease	unknown	Serratia marcescens	COG4625	S	Uncharacterized conserved protein, contains a C-terminal beta-barrel porin domain	--	--	--	--	--	--	--	--	--	--	920	--	--	--	--	--
orf04158	plasmid1	68403	68525	24	5.1	24	90	0	174	21	13	33	30	1.93	GTTGGAGTTCGAATTCGACGAACT	GTTGGAATTCGAATTCGACGAACTGTTGGAGTTCGAGTTCGATGAGCTGTTGGAGTTCGAGTTCGACGAACTGTTGGAGTTCGAATTGGACGAACTGTTGGAGTTCGAATTGGACGAGCTGTT	out_left_1	CDS	68404	68751	4.11	+	347	115	--	--	--	--	--	--	--	--	--	--	--	--	--	--	--	--	--	--	--	115	--	--	--	--	--
orf04158	plasmid1	68403	68550	72	2.1	72	87	2	208	21	14	33	30	1.94	GTTGGAATTCGAATTCGACGAACTGTTGGAGTTCGAATTCGACGAGCTGTTCGAACTTGAGTTCGACGAACT	GTTGGAATTCGAATTCGACGAACTGTTGGAGTTCGAGTTCGATGAGCTGTTGGAGTTCGAGTTCGACGAACTGTTGGAGTTCGAATTGGACGAACTGTTGGAGTTCGAATTGGACGAGCTGTTCGAACTTGAGTTCGACGAGCTGTTG	out_left_1	CDS	68404	68751	4.11	+	347	115	--	--	--	--	--	--	--	--	--	--	--	--	--	--	--	--	--	--	--	115	--	--	--	--	--
orf06196	plasmid4	223114	223870	372	2	372	100	0	1514	18	32	27	20	1.96	TGCGCTCGTCGCGCATCGTCGGCGAGGTCACCGGCGATGCGATGACCGAAGATGAAATTGTCGTCTACGCCACCGGCGTGAAAATCAACGAAGCAGAGCTTTACAGTGCGGGGAACGCATGAGCGACACCAAGACAATAACCGACACACGCGGTATTGGCCGCAAGTTCGCGGATCTCGACAAGACGGCGGTTGCGCCATTTCTCGCGCTTGCCGCGCTGTTCCTGCTTGGCGCGCTGGTCAACCCGAATTTCCTGTCCATCGACAATCTCCTCAACGTCCTGACCCGCTCTTCCTTCATCGCCATCATCGCAGTGGGTGCGACCTTCGTCATCTCCGCCGGCGGGCTCGACCTCTCCGTCGGATCGATGGC	TGCGCTCGTCGCGCATCGTCGGCGAGGTCACCGGCGATGCGATGACCGAAGATGAAATTGTCGTCTACGCCACCGGCGTGAAAATCAACGAAGCAGAGCTTTACAGTGCGGGGAACGCATGAGCGACACCAAGACAATAACCGACACACGCGGTATTGGCCGCAAGTTCGCGGATCTCGACAAGACGGCGGTTGCGCCATTTCTCGCGCTTGCCGCGCTGTTCCTGCTTGGCGCGCTGGTCAACCCGAATTTCCTGTCCATCGACAATCTCCTCAACGTCCTGACCCGCTCTTCCTTCATCGCCATCATCGCAGTGGGTGCGACCTTCGTCATCTCCGCCGGCGGGCTCGACCTCTCCGTCGGATCGATGGCTGCGCTCGTCGCGCATCGTCGGCGAGG…	out_left_118;out_right_330	CDS	223232	223540	11.15	+	308	102	WP_027232300.1	ABC transporter permease [Phyllobacterium sp. UNC302MFCol5.2]	P44736|RBSC_HAEIN	Ribose import permease protein RbsC	rbsC	Haemophilus influenzae (strain ATCC 51907 / DSM 11121 / KW20 / Rd)	COG1172	G	Ribose/xylose/arabinose/galactoside ABC-type transport system, permease component	K10440	rbsC	ribose transport system permease protein	ko02010	ABC transporters	Membrane transport	Environmental Information Processing	GO:0006810(transport)	GO:0005886(plasma membrane);GO:0016020(membrane);GO:0016021(integral component of membrane)	GO:0005215(transporter activity)	102	--	--	--	--	--
orf02438	chr	2353286	2353398	43	2.7	43	90	2	176	29	28	32	9	1.89	CCCACAGAGGGGAGAGATAACCGGCATCGAATGTCGCAGCACA	CCCACAAGGGGAGAGATAATCGGCATCGAATGTCGCAGCACACCCACAGAGGGGGGAGATAACCGGCATCGGCTGTCGCAGCACACCCACAGGGGGAGAGATAACCGGCATCG	out_left_132	CDS	2353418	2354152	10.41	-	734	244	SFI50880.1	Predicted 5&apos; DNA nuclease, flap endonuclease-1-like, helix-3-turn-helix (H3TH) domain [Phyllobacterium sp. CL33Tsu]	B0UCS0|RS2_METS4	30S ribosomal protein S2	rpsB	Methylobacterium sp. (strain 4-46)	COG3743	L	Predicted 5' DNA nuclease, flap endonuclease-1-like, helix-3-turn-helix (H3TH) domain	--	--	--	--	--	--	--	None	GO:0016020(membrane);GO:0016021(integral component of membrane)	None	244	--	--	--	--	--
orf02437	chr	2352129	2352223	27	3.5	27	82	5	111	13	31	28	26	1.94	AGCGTGTCATTGCCATCGCCGCCGTTG	AGCGTGTCATTGCCATCGCCACCGTTGAGCGTGTCATTGCCATCGCCGCCGTAGAGGCTGTCATTGCCGCCATTGCCGTTGAGCGTGTCATTGCC	out_left_133	CDS	2352262	2352657	8.38	-	395	131	--	--	--	--	--	--	--	--	--	--	--	--	--	--	--	--	--	--	--	131	--	--	--	--	--
orf02437	chr	2352120	2352175	27	2.1	27	89	0	85	17	37	23	21	1.94	CCACCGACAAGCGTGTCATTGCCATCG	CCACCGACAAGCGTGTCATTGCCATCGCCACCGTTGAGCGTGTCATTGCCATCGCC	out_left_142	CDS	2352262	2352657	8.38	-	395	131	--	--	--	--	--	--	--	--	--	--	--	--	--	--	--	--	--	--	--	131	--	--	--	--	--
orf02428	chr	2340923	2340951	15	1.9	15	100	0	58	27	20	24	27	1.99	TCAGTTGATCAGACG	TCAGTTGATCAGACGTCAGTTGATCAGAC	out_left_15	CDS	2340938	2341819	16.72	-	881	293	SDP00377.1	dihydrodipicolinate synthase [Phyllobacterium sp. OV277]	Q8G1R0|DAPA_BRUSU	4-hydroxy-tetrahydrodipicolinate synthase	dapA	Brucella suis biovar 1 (strain 1330)	COG0329	EM	Dihydrodipicolinate synthase/N-acetylneuraminate lyase	K01714	dapA	4-hydroxy-tetrahydrodipicolinate synthase [EC:4.3.3.7]	ko00261|ko00300	Monobactam biosynthesis|Lysine biosynthesis	Biosynthesis of other secondary metabolites|Amino acid metabolism	Metabolism|Metabolism	GO:0008152(metabolic process);GO:0008652(cellular amino acid biosynthetic process);GO:0009085(lysine biosynthetic process);GO:0009089(lysine biosynthetic process via diaminopimelate);GO:0019877(diaminopimelate biosynthetic process)	GO:0005737(cytoplasm)	GO:0003824(catalytic activity);GO:0008840(4-hydroxy-tetrahydrodipicolinate synthase);GO:0016829(lyase activity)	293	--	--	--	--	--
orf02431	chr	2343679	2343714	15	2.4	15	95	0	63	36	22	27	13	1.92	AAGCTCACGATGAAG	AAGCTCACGATGAAGAAGCTCACGATGAAGAGGCTC	out_left_162	CDS	2343841	2345727	10.38	-	1886	628	--	--	--	--	--	--	--	--	--	--	--	--	--	--	--	--	--	--	--	628	--	--	--	--	--
orf06250	plasmid4	276849	276884	18	1.9	19	88	5	56	27	25	36	11	1.9	GCGGCGAAGGTAAAGCTCA	GCGGCGAAGGTAAAGCTCAGCGGCAAGGTAACGCTC	out_left_182	CDS	277031	277675	9.55	+	644	214	SDP83720.1	2-keto-3-deoxy-phosphogalactonate aldolase [Phyllobacterium sp. OV277]	Q92RN8|DGOA_RHIME	Probable 2-dehydro-3-deoxy-6-phosphogalactonate aldolase	dgoA	Rhizobium meliloti (strain 1021)	COG0800	G	2-keto-3-deoxy-6-phosphogluconate aldolase	K01631	dgoA	2-dehydro-3-deoxyphosphogalactonate aldolase [EC:4.1.2.21]	ko00052	Galactose metabolism	Carbohydrate metabolism	Metabolism	GO:0008152(metabolic process)	None	GO:0003824(catalytic activity);GO:0016829(lyase activity)	214	--	--	--	--	--
orf00220	chr	216622	216646	12	2.1	12	100	0	50	16	40	32	12	1.84	TGCCAAGCGCCG	TGCCAAGCGCCGTGCCAAGCGCCGT	out_left_288	CDS	216910	217887	15.29	-	977	325	WP_008121378.1	peptide ABC transporter permease [Phyllobacterium sp. YR531]	P0AEG0|DPPB_ECO57	Dipeptide transport system permease protein DppB	dppB	Escherichia coli O157:H7	COG0601	EP	ABC-type dipeptide/oligopeptide/nickel transport system, permease component	K02033	ABC.PE.P	peptide/nickel transport system permease protein	ko02024	Quorum sensing	Cellular community - prokaryotes	Cellular Processes	GO:0006810(transport)	GO:0005886(plasma membrane);GO:0016020(membrane);GO:0016021(integral component of membrane)	None	325	--	--	--	--	--
orf01159	chr	1171919	1171964	23	2	22	84	16	58	26	19	43	10	1.84	GAAAGCATCGAGATGCTGGGGC	GAAAGCATCGAGGATGCTGCGGGCGAAAGGCACGAGATGCTGGGGC	out_left_299	CDS	1172218	1173228	8.98	+	1010	336	WP_027231765.1	threonine-phosphate decarboxylase [Phyllobacterium sp. UNC302MFCol5.2]	P21633|COBC_PSEDE	Threonine-phosphate decarboxylase	cobC	Pseudomonas denitrificans	COG0079	E	Histidinol-phosphate/aromatic aminotransferase or cobyric acid decarboxylase	K02225	cobC1, cobC	cobalamin biosynthetic protein CobC	ko00860	Porphyrin and chlorophyll metabolism	Metabolism of cofactors and vitamins	Metabolism	GO:0009236(cobalamin biosynthetic process)	None	GO:0003824(catalytic activity);GO:0030170(pyridoxal phosphate binding)	336	--	--	--	--	--
orf04658	plasmid1	516396	516450	24	2.3	24	78	12	60	29	9	27	34	1.87	TCTGAGAGCTTGAGAATTTGAGAG	TCTGAGACTTTGAAACTTTGAGAGTCTGATAGCTTGAGAATTTGAGAGTTTGAGA	out_left_343	CDS	516739	516852	2.08	+	113	37	--	--	--	--	--	--	--	--	--	--	--	--	--	--	--	--	--	--	--	37	--	--	--	--	--
orf05183	plasmid2	367818	367863	23	2	23	100	0	92	13	17	47	21	1.81	GTCCAGAGTGTGGGGGCGGTTCA	GTCCAGAGTGTGGGGGCGGTTCAGTCCAGAGTGTGGGGGCGGTTCA	out_left_347	CDS	368165	368542	2.89	+	377	125	WP_023775292.1	transcriptional regulator [Mesorhizobium sp. LNHC229A00]	--	--	--	--	COG1167	KE	DNA-binding transcriptional regulator, MocR family, contains an aminotransferase domain	--	--	--	--	--	--	--	GO:0006351(transcription, DNA-templated);GO:0006355(regulation of transcription, DNA-templated);GO:0009058(biosynthetic process)	None	GO:0003677(DNA binding);GO:0003700(DNA-binding transcription factor activity);GO:0003824(catalytic activity);GO:0030170(pyridoxal phosphate binding)	125	--	--	--	--	--
orf02755	chr	2671016	2671074	28	2.1	28	100	0	118	10	23	16	49	1.77	TTTTCAAGCTTCGCTTTCAGGCTTTGCT	TTTTCAAGCTTCGCTTTCAGGCTTTGCTTTTTCAAGCTTCGCTTTCAGGCTTTGCTTTT	out_left_44	CDS	2671060	2671797	7.09	-	737	245	SDP13495.1	23S rRNA (cytidine1920-2&apos;-O)/16S rRNA (cytidine1409-2&apos;-O)-methyltransferase [Phyllobacterium sp. OV277]	P9WJ62|TLYA_MYCTO	16S/23S rRNA (cytidine-2&apos;-O)-methyltransferase TlyA	tlyA	Mycobacterium tuberculosis (strain CDC 1551 / Oshkosh)	COG1189	J	Predicted rRNA methylase YqxC, contains S4 and FtsJ domains	K06442	tlyA	23S rRNA (cytidine1920-2'-O)/16S rRNA (cytidine1409-2'-O)-methyltransferase [EC:2.1.1.226 2.1.1.227]	None	None	None	None	GO:0032259(methylation)	None	GO:0003723(RNA binding);GO:0008168(methyltransferase activity)	245	--	--	--	--	--
orf02755	chr	2671015	2671079	13	4.7	14	77	11	71	10	26	18	44	1.82	CTTTTCAGGCTTCG	CTTTTCAAGCTTCGCTTTCAGGCTTTGCTTTTTCAAGCTTCGCTTTCAGGCTTTGCTTTTCAGGC	out_left_45	CDS	2671060	2671797	7.09	-	737	245	SDP13495.1	23S rRNA (cytidine1920-2&apos;-O)/16S rRNA (cytidine1409-2&apos;-O)-methyltransferase [Phyllobacterium sp. OV277]	P9WJ62|TLYA_MYCTO	16S/23S rRNA (cytidine-2&apos;-O)-methyltransferase TlyA	tlyA	Mycobacterium tuberculosis (strain CDC 1551 / Oshkosh)	COG1189	J	Predicted rRNA methylase YqxC, contains S4 and FtsJ domains	K06442	tlyA	23S rRNA (cytidine1920-2'-O)/16S rRNA (cytidine1409-2'-O)-methyltransferase [EC:2.1.1.226 2.1.1.227]	None	None	None	None	GO:0032259(methylation)	None	GO:0003723(RNA binding);GO:0008168(methyltransferase activity)	245	--	--	--	--	--
orf00859	chr	861786	861833	18	2.7	18	96	3	89	27	33	20	18	1.96	ACCGCAATCATTGGCCGA	ACCGCATCATTGGCCGAACCGCAATCATTGGCCGAACCGCAATCATTG	out_left_61	CDS	861847	862239	10.93	+	392	130	SDO83981.1	(3S)-malyl-CoA thioesterase [Phyllobacterium sp. YR620]	P0A1A2|YCIA_SALTI	Acyl-CoA thioester hydrolase YciA	yciA	Salmonella typhi	COG1607	I	Acyl-CoA hydrolase	K10806	yciA	acyl-CoA thioesterase YciA [EC:3.1.2.-]	ko01040	Biosynthesis of unsaturated fatty acids	Lipid metabolism	Metabolism	None	None	GO:0016787(hydrolase activity)	130	--	--	--	--	--
orf03036	chr	2940539	2940583	22	2	22	91	0	72	26	22	22	28	1.99	TGCTGCTATGCAACATAGGCAA	TGCTGCTATGCAACATAGGCAATGCTGCTTTGCAACATTGGCAAT	out_left_61	CDS	2940600	2940812	3.55	-	212	70	--	--	--	--	--	--	--	--	--	--	--	--	--	--	--	--	--	--	--	70	--	--	--	--	--
orf06216	plasmid4	246985	247016	14	2.3	14	100	0	64	46	34	6	12	1.67	CAAACATCACGCAT	CAAACATCACGCATCAAACATCACGCATCAAA	out_left_67	CDS	247052	247504	6.22	-	452	150	SDP83178.1	DNA-binding transcriptional regulator, MarR family [Phyllobacterium sp. OV277]	--	--	--	--	COG1846	K	DNA-binding transcriptional regulator, MarR family	--	--	--	--	--	--	--	GO:0006351(transcription, DNA-templated);GO:0006355(regulation of transcription, DNA-templated)	None	GO:0003677(DNA binding);GO:0003700(DNA-binding transcription factor activity)	150	--	--	--	--	--
orf04158	plasmid1	68397	68550	48	3.2	48	83	1	193	21	16	33	29	1.95	CGAGCTGTTGGAGTTCGAATTCGACGAACTGTTGGAGTTCGAGTTCGA	CGAGCCGTTGGAATTCGAATTCGACGAACTGTTGGAGTTCGAGTTCGATGAGCTGTTGGAGTTCGAGTTCGACGAACTGTTGGAGTTCGAATTGGACGAACTGTTGGAGTTCGAATTGGACGAGCTGTTCGAACTTGAGTTCGACGAGCTGTTG	out_left_7	CDS	68404	68751	4.11	+	347	115	--	--	--	--	--	--	--	--	--	--	--	--	--	--	--	--	--	--	--	115	--	--	--	--	--
orf02437	chr	2352187	2352239	27	2	27	85	7	72	13	32	30	24	1.93	TGTCATTGCCGCCATTGCCGAGGAGCG	TGTCATTGCCGCCATTGCCGTTGAGCGTGTCATTGCCGCCCATGCCGAGGAGC	out_left_75	CDS	2352262	2352657	8.38	-	395	131	--	--	--	--	--	--	--	--	--	--	--	--	--	--	--	--	--	--	--	131	--	--	--	--	--
orf00522	chr	504917	504984	27	2.5	26	81	9	73	26	30	35	7	1.84	GAACGTCCGAGCGCCAAGAGAGGCAG	GAACGTCCCCAGCGCCAAGAGCGTCAGGAACGTCCAGAGCGCCAGGAGAGGCAGGAACGTTCCGAGCG	out_left_87	CDS	505004	505333	4.69	+	329	109	EJM99205.1	hypothetical protein PMI41_04104 [Phyllobacterium sp. YR531]	--	--	--	--	--	--	--	--	--	--	--	--	--	--	--	--	--	109	--	--	--	--	--
orf06124	plasmid4	151008	151049	22	1.9	22	90	0	66	28	21	21	28	1.99	TTGCAACATCGATGGTGCAAAT	TTGCACCATCGATTGTGCAAATTTGCAACATCGATGGTGCAA	out_right_110	CDS	149881	150939	6.28	-	1058	352	WP_065787465.1	MULTISPECIES: LacI family transcriptional regulator [Ensifer]	P07760|RBTR_KLEAE	Ribitol operon repressor	rbtR	Klebsiella aerogenes	COG1609	K	DNA-binding transcriptional regulator, LacI/PurR family	K03435	fruR1, fruR	LacI family transcriptional regulator, fructose operon transcriptional repressor	None	None	None	None	GO:0006351(transcription, DNA-templated);GO:0006355(regulation of transcription, DNA-templated)	None	GO:0003677(DNA binding);GO:0003700(DNA-binding transcription factor activity)	352	--	--	--	--	--
orf03523	chr	3421231	3421357	60	2.1	60	97	0	236	15	40	18	25	1.89	CCTCCACTTTGTCCATGGCAGACTCCTCCTCCCTCATCCTGAGCTTGTCGAAGGACGCAC	CCTCCACTTTGTCTATGGCAGACTCCTCCTCCCTCATCCTGAGCTTGTCGAAGGACGCACCCTCCACTTTGTCCATGGCAGGCTCCTCCTCCCTCATCCTGAGCTTGTCGAAGGACGCACCCTCCAC	out_right_257	CDS	3420144	3421100	16.59	-	956	318	SDO47914.1	DNA-binding transcriptional regulator LsrR, DeoR family [Phyllobacterium sp. OV277]	A6TEB9|LSRR_KLEP7	Transcriptional regulator LsrR	lsrR	Klebsiella pneumoniae subsp. pneumoniae (strain ATCC 700721 / MGH 78578)	COG2390	K	DNA-binding transcriptional regulator LsrR, DeoR family	--	--	--	--	--	--	--	--	--	--	318	--	--	--	--	--
orf02437	chr	2352980	2353029	14	3.5	15	86	5	59	32	20	34	14	1.92	GACGAAGCTCACGAT	GACGAGCTCACGATGACGAAGCTCACGATGAGGATGTCACGATGAGGAAG	out_right_372	CDS	2352262	2352657	8.38	-	395	131	--	--	--	--	--	--	--	--	--	--	--	--	--	--	--	--	--	--	--	131	--	--	--	--	--
orf02437	chr	2352984	2353029	15	3.1	15	87	3	67	32	19	32	15	1.93	AGCTCACGATGAGGA	AGCTCACGATGACGAAGCTCACGATGAGGATGTCACGATGAGGAAG	out_right_372	CDS	2352262	2352657	8.38	-	395	131	--	--	--	--	--	--	--	--	--	--	--	--	--	--	--	--	--	--	--	131	--	--	--	--	--
orf03593	chr	3487098	3487135	19	2	19	100	0	76	36	15	31	15	1.9	GTCGAAGCATCAGGAGATA	GTCGAAGCATCAGGAGATAGTCGAAGCATCAGGAGATA	out_right_41	CDS	3486366	3487094	9.01	+	728	242	WP_027232812.1	amino acid ABC transporter ATPase [Phyllobacterium sp. UNC302MFCol5.2]	P27675|GLNQ_GEOSE	Glutamine transport ATP-binding protein GlnQ	glnQ	Geobacillus stearothermophilus	COG1126	E	ABC-type polar amino acid transport system, ATPase component	K02028	ABC.PA.A	polar amino acid transport system ATP-binding protein [EC:7.4.2.1]	None	None	None	None	--	--	--	242	ARO:3000535	macB	Neisseria gonorrhoeae	MacB is an ATP-binding cassette (ABC) transporter that exports macrolides with 14- or 15- membered lactones. It forms an antibiotic efflux complex with MacA and TolC. macB corresponds to 1 locus in Pseudomonas aeruginosa PAO1 and 1 locus in Pseudomonas aeruginosa LESB58.	PMID:19432486, PMID:12832048, PMID:16359323
orf00804	chr	814036	814065	15	2	15	93	0	51	40	16	10	33	1.82	CTTAAATGACTCTAA	CTTAAATGAGTCTAACTTAAATGACTCTAA	out_right_52	CDS	813006	814013	10.86	-	1007	335	SDO82238.1	MoxR-like ATPase [Phyllobacterium sp. YR620]	P94474|YEAC_BACSU	Uncharacterized protein YeaC	yeaC	Bacillus subtilis (strain 168)	COG0714	R	MoxR-like ATPase	K03924	moxR	MoxR-like ATPase [EC:3.6.3.-]	None	None	None	None	None	None	GO:0005524(ATP binding);GO:0016887(ATPase activity)	335	--	--	--	--	--
orf03627	chr	3518712	3518744	15	2.2	15	94	0	57	36	12	12	39	1.8	TTATTGCGATAAACA	TTATTGCGATAATCATTATTGCGATAAACATTA	out_right_54	CDS	3517929	3518690	13.49	-	761	253	SFU13341.1	Pimeloyl-ACP methyl ester carboxylesterase [Mesorhizobium sp. YR577]	--	--	--	--	COG2267	I	Lysophospholipase, alpha-beta hydrolase superfamily	--	--	--	--	--	--	--	--	--	--	253	--	--	--	--	--
orf02705	chr	2621163	2621207	17	2.7	17	96	3	83	8	40	24	26	1.84	TCGGCTTTCGCCCCAAG	TCGGCTTTCGCCCAAGTCGGCTTTCGCCCCAAGTCGGCTTTCGCC	out_right_61	CDS	2620559	2621146	14.37	-	587	195	WP_027230043.1	biotin transporter BioY [Phyllobacterium sp. UNC302MFCol5.2]	O57898|BIOY_PYRHO	Probable biotin transporter BioY	bioY	Pyrococcus horikoshii (strain ATCC 700860 / DSM 12428 / JCM 9974 / NBRC 100139 / OT-3)	COG1268	H	Biotin transporter BioY	K03523	bioY	biotin transport system substrate-specific component	ko02010	ABC transporters	Membrane transport	Environmental Information Processing	GO:0015878(biotin transport)	GO:0005886(plasma membrane);GO:0016020(membrane);GO:0016021(integral component of membrane)	GO:0015225(biotin transmembrane transporter activity)	195	--	--	--	--	--
orf01907	chr	1865425	1865470	24	1.9	24	100	0	92	30	21	26	21	1.99	GGACAACAGGTGTCACCATGATTT	GGACAACAGGTGTCACCATGATTTGGACAACAGGTGTCACCATGAT	out_right_84	CDS	1865102	1865386	4.1	-	284	94	WP_063882752.1	hypothetical protein [Ochrobactrum intermedium]	--	--	--	--	--	--	--	--	--	--	--	--	--	--	--	--	--	94	--	--	--	--	--
orf02754	chr	2670991	2671076	14	6.2	14	80	8	77	12	24	11	51	1.73	TCAAGCTTTGCTTT	TCAATCTTTTCTTTTCAATCTTTTCTTTTCAAGCTTCGCTTTCAGGCTTTGCTTTTTCAAGCTTCGCTTTCAGGCTTTGCTTTTCA	out_right_85	CDS	2669762	2670991	9.25	-	1229	409	WP_008125252.1	RNA methyltransferase [Phyllobacterium sp. YR531]	Q8G290|Y438_BRUSU	Uncharacterized RNA methyltransferase BR0438/BS1330_I0439	BR0438	Brucella suis biovar 1 (strain 1330)	COG2265	J	tRNA/tmRNA/rRNA uracil-C5-methylase, TrmA/RlmC/RlmD family	K03215	rumA	23S rRNA (uracil1939-C5)-methyltransferase [EC:2.1.1.190]	None	None	None	None	GO:0006396(RNA processing);GO:0032259(methylation)	None	GO:0008168(methyltransferase activity);GO:0008173(RNA methyltransferase activity);GO:0016740(transferase activity)	409	--	--	--	--	--
Table S9 c. Short Tandem Repeat in Phyllobacterium myrsinacearum
gen_id	Chr	start.x	end.x	Period_Size	Copy_Number	Consensus_Size	Percent_Matches	Percent_Indels	Score	A	C	G	T	Entropy..0.2.	Consensus_sequence	Repeat_sequence	distance	feature	start.y	end.y	score	strand	bas_Query_Length	bas_NR_Accession	bas_NR_Description	bas_SwissProt_Accession	bas_SwissProt_Description	bas_SwissProt_Gene_Name	bas_SwissProt_Organism	bas_COG_ID	bas_COG_Class	bas_COG_Annotation	bas_KEGG_KO_ID	bas_KEGG_KO_Name	bas_KEGG_KO_Definition	bas_KEGG_Pathway_ID	bas_KEGG_Pathway_Name	bas_KEGG_Hierarchy2	bas_KEGG_Hierarchy1	bas_BP_GO_term	bas_CC_GO_term	bas_MF_GO_term	spe_Query_Length	spe_CARD_ARO_Accession	spe_CARD_ARO_Name	spe_CARD_Pathogen	spe_CARD_ARO_Description	spe_CARD_PMID	spe_CAZy_Family
orf00012	NZ_SGXB01000001.1	12327	12361	16	2.3	15	90	5	52	11	34	25	28	1.91	CATCGTCGGGTCCGT	CATCGTCGGGTCCGATCATCGTCGTGTCCGTCATC	in_right_234	CDS	11714	12595	13.19	+	474	SDP17506.1	drug resistance transporter, EmrB/QacA subfamily [Phyllobacterium sp. OV277]	P31474|HSRA_ECOLI	Probable transport protein HsrA	hsrA	Escherichia coli (strain K12)	COG2814	G	Predicted arabinose efflux permease, MFS family	--	--	--	--	--	--	--	--	--	--	474	ARO:3003962	farB	Neisseria meningitidis MC58	farB is the cytoplasmic transporter protein that is part of the farAB efflux pump. farB corresponds to 3 loci in Pseudomonas aeruginosa PAO1 and 3 loci in Pseudomonas aeruginosa LESB58.	PMID:10447892	--
orf00080	NZ_SGXB01000001.1	69885	69984	7	14.3	7	100	0	200	29	57	0	14	1.38	CACCACT	CACCACTCACCACTCACCACTCACCACTCACCACTCACCACTCACCACTCACCACTCACCACTCACCACTCACCACTCACCACTCACCACTCACCACTCA	out_right_146	CDS	68873	69838	12.93	+	224	SDP15383.1	octaprenyl-diphosphate synthase [Phyllobacterium sp. OV277]	P0AD57|ISPB_ECOLI	Octaprenyl diphosphate synthase	ispB	Escherichia coli (strain K12)	COG0142	H	Geranylgeranyl pyrophosphate synthase	K02523	ispB	octaprenyl-diphosphate synthase [EC:2.5.1.90]	ko00900	Terpenoid backbone biosynthesis	Metabolism of terpenoids and polyketides	Metabolism	GO:0008299(isoprenoid biosynthetic process)	None	GO:0016740(transferase activity)	224	--	--	--	--	--	--
orf00166	NZ_SGXB01000001.1	163006	163038	17	2	17	88	5	50	0	51	33	15	1.43	GCCCGCGCGCCCGCGTT	GCCCGCGCGCCCGCGTTGCCCGCTCGCCGCGTT	in_left_1010	CDS	161996	164482	15.89	-	52	--	--	--	--	--	--	--	--	--	--	--	--	--	--	--	--	--	--	--	52	--	--	--	--	--	--
orf00200	NZ_SGXB01000001.1	201089	201114	11	2.4	11	100	0	52	7	26	46	19	1.77	GCGTGGCCTGA	GCGTGGCCTGAGCGTGGCCTGAGCGT	out_right_15	CDS	200461	201099	13.29	+	220	SDO43110.1	thiamine-phosphate diphosphorylase [Phyllobacterium sp. OV277]	Q8UAS8|THIE_AGRFC	Thiamine-phosphate synthase	thiE	Agrobacterium fabrum (strain C58 / ATCC 33970)	COG0352	H	Thiamine monophosphate synthase	K00788	thiE	thiamine-phosphate pyrophosphorylase [EC:2.5.1.3]	ko00730	Thiamine metabolism	Metabolism of cofactors and vitamins	Metabolism	GO:0009228(thiamine biosynthetic process);GO:0009229(thiamine diphosphate biosynthetic process)	None	GO:0000287(magnesium ion binding);GO:0003824(catalytic activity);GO:0004789(thiamine-phosphate diphosphorylase activity);GO:0016740(transferase activity);GO:0046872(metal ion binding)	220	--	--	--	--	--	--
orf00237	NZ_SGXB01000001.1	232423	232482	21	3	21	88	7	90	18	18	23	40	1.92	ATGGCGATGATGCTTCTTCAT	ATGGCGATGATGCTTCTTCATGTGGCGATGATGCTTCTTCATATGATGATGCTTCTTCAT	in_left_27	CDS	232396	232581	5.1	-	140	SDP48019.1	MerR family transcriptional regulator, redox-sensitive transcriptional activator SoxR [Phyllobacterium sp. OV277]	Q51506|SOXR_PSEAE	Redox-sensitive transcriptional activator SoxR	soxR	Pseudomonas aeruginosa (strain ATCC 15692 / DSM 22644 / CIP 104116 / JCM 14847 / LMG 12228 / 1C / PRS 101 / PAO1)	COG0789	K	DNA-binding transcriptional regulator, MerR family	K13639	soxR	MerR family transcriptional regulator, redox-sensitive transcriptional activator SoxR	None	None	None	None	--	--	--	140	ARO:3004107	Pseudomonas aeruginosa soxR	Pseudomonas aeruginosa PAO1	SoxR is a redox-sensitive transcriptional activator that induces expression of a small regulon that includes the RND efflux pump-encoding operon mexGHI-opmD. SoxR was shown to be activated by pyocyanin.	PMID:16879411, PMID:15845502, PMID:27274079	--
orf00377	NZ_SGXB01000001.1	370653	370698	18	2.6	18	78	0	56	15	45	26	13	1.82	ATCACCCGCCGGCCGGTC	ATCACCCGCCGGCCGGTCATCAGCCGCATGCGGGTCATCACCCGCC	in_right_73	CDS	370244	370771	14.34	-	695	SDP38237.1	capsular exopolysaccharide family [Phyllobacterium sp. OV277]	P33698|EXOP_RHIME	Succinoglycan biosynthesis transport protein ExoP	exoP	Rhizobium meliloti (strain 1021)	COG0489|COG3206	D|M	Chromosome partitioning ATPase, Mrp family, contains Fe-S cluster|Uncharacterized protein involved in exopolysaccharide biosynthesis	--	--	--	--	--	--	--	None	GO:0016020(membrane);GO:0016021(integral component of membrane)	None	695	--	--	--	--	--	--
orf00535	NZ_SGXB01000001.1	528067	528096	15	2	15	100	0	60	33	26	33	6	1.83	GAACACATCGACGGG	GAACACATCGACGGGGAACACATCGACGGG	in_right_1236	CDS	526162	529332	12.99	-	101	CLP78007.1	Uncharacterised protein [Mycobacterium tuberculosis]	--	--	--	--	--	--	--	--	--	--	--	--	--	--	--	--	--	101	--	--	--	--	--	--
orf00634	NZ_SGXB01000001.1	621325	621369	16	2.8	16	100	0	90	37	4	26	31	1.76	GATGAAGAATTTGCAT	GATGAAGAATTTGCATGATGAAGAATTTGCATGATGAAGAATTTG	out_left_33	CDS	621358	622254	14.47	+	110	SDN90517.1	monothiol glutaredoxin [Phyllobacterium sp. OV277]	Q92GH5|GLRX2_RICCN	Probable monothiol glutaredoxin 2	grxC2	Rickettsia conorii (strain ATCC VR-613 / Malish 7)	COG0278	O	Glutaredoxin-related protein	K07390	grxD, GLRX5	monothiol glutaredoxin	None	None	None	None	GO:0045454(cell redox homeostasis)	None	GO:0015035(protein disulfide oxidoreductase activity);GO:0046872(metal ion binding);GO:0051536(iron-sulfur cluster binding);GO:0051537(2 iron, 2 sulfur cluster binding)	110	--	--	--	--	--	--
orf00727	NZ_SGXB01000001.1	713934	714004	27	2.6	27	80	4	72	19	21	40	18	1.91	GGTGGCGACGGCAATGACCGCATATTC	GGTGGCGAGGGCAATGACCGCATATTTGGCGGCGATGGCAATGACACGCTGTTCGGTGGCGGCGGCAATGA	in_left_468	CDS	713466	714530	11.75	+	124	SDP26830.1	cytochrome bo3 quinol oxidase subunit 4 [Phyllobacterium sp. OV277]	P0ABJ7|CYOD_ECO57	Cytochrome bo(3) ubiquinol oxidase subunit 4	cyoD	Escherichia coli O157:H7	COG3125	C	Heme/copper-type cytochrome/quinol oxidase, subunit 4	K02300	cyoD	cytochrome o ubiquinol oxidase subunit IV	ko00190	Oxidative phosphorylation	Energy metabolism	Metabolism	GO:0015990(electron transport coupled proton transport)	GO:0016020(membrane);GO:0016021(integral component of membrane)	GO:0008827(cytochrome o ubiquinol oxidase activity)	124	--	--	--	--	--	--
orf00787	NZ_SGXB01000001.1	775522	775551	15	2	15	100	0	60	20	0	60	20	1.37	GAGTAAGGGGTTGGG	GAGTAAGGGGTTGGGGAGTAAGGGGTTGGG	out_right_48	CDS	774295	775503	12.57	-	284	SDO45337.1	manganese/iron transport system substrate-binding protein [Phyllobacterium sp. OV277]	A4N8V8|HPF_HAEI3	Putative metal ABC transporter substrate-binding protein Hpf	hpf	Haemophilus influenzae (strain NTHi 3655)	COG0803	P	ABC-type Zn uptake system ZnuABC, Zn-binding component ZnuA	K11604	sitA	manganese/iron transport system substrate-binding protein	ko02010	ABC transporters	Membrane transport	Environmental Information Processing	--	--	--	284	--	--	--	--	--	--
orf00847	NZ_SGXB01000001.1	840259	840289	15	2.1	15	93	0	53	16	35	35	12	1.87	CGGCGGCAAATCCTG	CGGCGGCAGATCCTGCGGCGGCAAATCCTGC	in_right_299	CDS	839683	840588	14.23	-	693	SDO10229.1	hypothetical protein SAMN05443582_101969 [Phyllobacterium sp. OV277]	--	--	--	--	COG5426	S	Uncharacterized membrane protein	--	--	--	--	--	--	--	None	GO:0016020(membrane);GO:0016021(integral component of membrane)	None	693	--	--	--	--	--	--
orf00865	NZ_SGXB01000001.1	861047	861075	14	2	15	93	6	51	13	20	34	31	1.92	TCCGCATGGATGGTT	TCCGCATGGAGGTTTCCGCATGGATGGTT	out_right_564	CDS	858379	860511	18.3	-	44	SDO09816.1	ATP-binding cassette, subfamily B, multidrug efflux pump [Phyllobacterium sp. OV277]	Q57180|Y1051_HAEIN	Uncharacterized ABC transporter ATP-binding protein HI_1051	HI_1051	Haemophilus influenzae (strain ATCC 51907 / DSM 11121 / KW20 / Rd)	COG1132	V	ABC-type multidrug transport system, ATPase and permease component	K18893	vcaM	ATP-binding cassette, subfamily B, multidrug efflux pump	ko02010	ABC transporters	Membrane transport	Environmental Information Processing	GO:0006810(transport);GO:0055085(transmembrane transport)	GO:0016020(membrane);GO:0016021(integral component of membrane)	GO:0000166(nucleotide binding);GO:0005524(ATP binding);GO:0016887(ATPase activity);GO:0042626(ATPase activity, coupled to transmembrane movement of substances)	44	--	--	--	--	--	--
orf00867	NZ_SGXB01000001.1	862255	862292	13	2.9	13	96	0	67	23	21	26	28	1.99	TTACTGATGCGAC	TTACGGATGCGACTTACTGATGCGACTTACTGATGCGA	out_left_26	CDS	862281	862613	3.75	-	185	SDO09787.1	ATP-binding cassette, subfamily B, multidrug efflux pump [Phyllobacterium sp. OV277]	Q57180|Y1051_HAEIN	Uncharacterized ABC transporter ATP-binding protein HI_1051	HI_1051	Haemophilus influenzae (strain ATCC 51907 / DSM 11121 / KW20 / Rd)	COG1132	V	ABC-type multidrug transport system, ATPase and permease component	K18893	vcaM	ATP-binding cassette, subfamily B, multidrug efflux pump	ko02010	ABC transporters	Membrane transport	Environmental Information Processing	GO:0055085(transmembrane transport)	GO:0016020(membrane);GO:0016021(integral component of membrane)	GO:0000166(nucleotide binding);GO:0005524(ATP binding);GO:0016887(ATPase activity);GO:0042626(ATPase activity, coupled to transmembrane movement of substances)	185	--	--	--	--	--	--
orf00915	NZ_SGXB01000001.1	900691	900731	21	2	21	90	0	64	14	34	34	17	1.9	TACGACCGCCGCTGGCATCGG	TACGACCGCCGCTGGCATCGGTACGATCGCCGCTGGGATCG	in_right_133	CDS	900511	900864	1.92	+	139	SDP84795.1	hypothetical protein SAMN05443582_11226 [Phyllobacterium sp. OV277]	--	--	--	--	--	--	--	--	--	--	--	--	--	--	--	--	--	139	--	--	--	--	--	--
orf00916	NZ_SGXB01000001.1	900992	901024	16	2	17	94	5	59	30	24	27	18	1.98	CTTGAAGCCACGAGAGT	CTTGAAGCCACAGAGTCTTGAAGCCACGAGAGT	out_left_32	CDS	901024	901488	14.66	+	186	SDP30640.1	L-glutamate ABC transporter ATP-binding protein /L-aspartate ABC transporter ATP-binding protein [Phyllobacterium sp. OV277]	P0AAG4|GLTL_ECO57	Glutamate/aspartate import ATP-binding protein GltL	gltL	Escherichia coli O157:H7	COG1126	E	ABC-type polar amino acid transport system, ATPase component	K10004	gltL, aatP	glutamate/aspartate transport system ATP-binding protein [EC:7.4.2.1]	ko02010|ko02020	ABC transporters|Two-component system	Membrane transport|Signal transduction	Environmental Information Processing|Environmental Information Processing	GO:0003333(amino acid transmembrane transport);GO:0006865(amino acid transport)	GO:0043190(ATP-binding cassette (ABC) transporter complex)	GO:0000166(nucleotide binding);GO:0005524(ATP binding);GO:0015424(amino acid-transporting ATPase activity);GO:0016887(ATPase activity)	186	ARO:3000535	macB	Neisseria gonorrhoeae	MacB is an ATP-binding cassette (ABC) transporter that exports macrolides with 14- or 15- membered lactones. It forms an antibiotic efflux complex with MacA and TolC. macB corresponds to 1 locus in Pseudomonas aeruginosa PAO1 and 1 locus in Pseudomonas aeruginosa LESB58.	PMID:19432486, PMID:12832048, PMID:16359323	--
orf00937	NZ_SGXB01000001.1	918431	919004	222	2.6	221	83	4	676	23	23	34	18	1.96	CGTCACCATCAACGGCGAACAGGCGTGGAGCTTTGATGCTGACGGTATAATCAACGGCGGCGTTGGCGGTTTCGCTTTCATCGAAGGCAAGGAAAGCCGAATCGATAAGGGCACTGTCAACATGGCGGCTATATGCAGGTCAAGAATCAGGCAGAGGCAGGCAAAGTCACCGTCAACAGTGGCGGCAAGCTCGAGGTCGAGGACGGAGGCACTGTGCAAGA	CGTCACCATCAACGGCGAACAGGCGTGGAGCTTTGATGCTGACGGTATAATCAACGGCGGCGTTGGCGGTTTCGCTTTCATCTCCGGCAAGGAAAGCCGGATCGATAAGGGCACTGTCAATCTGGGCGGCTATATGGGGGTCAAGGATCAGGCAGAGGCAGGCAAAGTCACCGTCAACAAGGGCGGCAAGCTGGAGGTCTTGGCCGGGGGCACGGCCAAGGACGTCACCATCAACGGCGAACAGGCGTGGAGCTTTGATGCTGACGGTATAATCGACGGCGGCGTTGGTGGTTTCGCTTTCATCGAAGGTGTGGGAAGCCGAATCGATAAGGGCACTGTCAACAATGGCGGCTATATGCAGGTCAAGAATCAGGCAGAGGCAGGCACAGTCACCGTCAA…	in_left_254	CDS	918177	921662	10.54	+	188	WP_028162782.1	zinc-binding dehydrogenase [Bradyrhizobium elkanii]	O34788|BDHA_BACSU	(R,R)-butanediol dehydrogenase	bdhA	Bacillus subtilis (strain 168)	COG1063	ER	Threonine dehydrogenase or related Zn-dependent dehydrogenase	K00004	BDH, butB	(R,R)-butanediol dehydrogenase / meso-butanediol dehydrogenase / diacetyl reductase [EC:1.1.1.4 1.1.1.- 1.1.1.303]	ko00650	Butanoate metabolism	Carbohydrate metabolism	Metabolism	--	--	--	188	--	--	--	--	--	--
orf00937	NZ_SGXB01000001.1	918955	919755	210	3.8	208	79	7	682	24	23	35	16	1.95	TCTCCGGCGAAGAAAGCCGGATCGATAAGGGCACCGTCAACTGGGCGGCTGGATGAAGGTTGGGATCAGGCAACGGCAGGCGCCATCACCGTCAACTCGGGTGGCTGGCTGAATGTCAAGGACGGTGGCACGGCCGAAGAAGTCACCCTCAATGGCGAAGAGGCATGGGACAGTAAGGGAGAAAACGGCATTGGCGGCACCGCTATCA	TCTCCGGCAAGGAAAGCCGGATCGATAAGGGCACCGTCAACCTGGGCGGCGCGATGGCGGTTGGTGACAAGGCAACAGCAGGCGTCATCACTGTCAACACGGGTGGCGGGCTCGATGTCGAGGACGGAGGCAAGGTCGAAGAGGTCACTGTCAATGGCAAAGAGGCATGGGACAGTAAGGGAGAAAACGGCATTGGCGGTTTCGCTGTCATCTCCGGTGAAGGAAGCAGGATCGATAAGGGCACCGTCAACAATGGCGGCTTGATGAACATCGGGAATCTGGCAACGGCTGGCGCCATCACCGTCAATTCGGGTGGCTGGCTGAATGTTAGGGACGGTGGCACGGCCGAAGAAGTCACCCTCAATGGCGAAGTGGCTTGGGACAGTAAGGGAGAAAACG…	in_left_778	CDS	918177	921662	10.54	+	188	WP_028162782.1	zinc-binding dehydrogenase [Bradyrhizobium elkanii]	O34788|BDHA_BACSU	(R,R)-butanediol dehydrogenase	bdhA	Bacillus subtilis (strain 168)	COG1063	ER	Threonine dehydrogenase or related Zn-dependent dehydrogenase	K00004	BDH, butB	(R,R)-butanediol dehydrogenase / meso-butanediol dehydrogenase / diacetyl reductase [EC:1.1.1.4 1.1.1.- 1.1.1.303]	ko00650	Butanoate metabolism	Carbohydrate metabolism	Metabolism	--	--	--	188	--	--	--	--	--	--
orf00945	NZ_SGXB01000001.1	929353	930119	403	1.9	403	87	3	1132	19	25	28	26	1.98	CTAAACCCCGGGTTGCTTGGAAAGGCGGCGGAATTATTGTACAGTCTTGGAGTAGGGAACGAGCTTTCGCCCGTCCCCCATTTCCTAGAGAATGAATTGGATCCGGATCGTCAGTTGCAAGCACGTCCGGGTCCTCTTCATTTCCAAGGTGATGCTAAGTGGCAGATACCACATCATTCACCTCCAAGTTTGAGAGCAAGGCCAATGCCAAGGCCGGGAGGCCCATCGTCCCGATACACCGGCTGGCTCGGTGCGTGCTGCTTCGCTCTCAAAACTGGATCCAGTTCAACACATTGCCGGATTTTGCCGAACCTTCAACGAATGCAGGGTTGAATCGACAGCACGCTATTCGGCGTGCGGTTGTTTCGGGAATGAGAGGTCACCCCGCGTATTCGCGTG…	CTAAACCCCGGGTTGCTTGGAAAGGCGGCGGAATTGTTGTACAGTCTTGGAGTAGGGAACGAGCTTTCGCCCGTCCCCCATTTCCTAGTGAATGAATTGGATCCGGATCGTTAGTTGCAAGCACGTCCGGGTCCTTTTCATTTCTAGGGTGATGCTAAGTGGCAGATACCACATCGTTCACCTCCAAGTTTGAGAGCAAGGCCCTTGCCAAGGCCGGGAGGCCCATCGTCCCGGTGCACCGGCTGGCTCGGTGCTTGCTGCTTCGCTCTCAAAACTGGTTCCGGTTCAACACATTGCCGGATTTTGCCGAACCTTCAACGAATGCAGGGTTGAATCGGCTGCACGCTGTTCGGCGTGCGGTTGTTTCGGGAATGAGAGGTCACCCCGCGTATTCGCGTG…	out_right_801	CDS	928104	929318	10.94	+	136	SDO75533.1	hypothetical protein SAMN05443582_102980 [Phyllobacterium sp. OV277]	--	--	--	--	--	--	--	--	--	--	--	--	--	--	None	GO:0016020(membrane);GO:0016021(integral component of membrane)	None	136	--	--	--	--	--	--
orf01007	NZ_SGXB01000001.1	987479	987523	21	2.1	21	91	0	72	13	28	17	40	1.88	TTGCCAGTCTTCAATATGCCT	TTGCCGGTCTTCACTATGCCTTTGCCAGTCTTCAATATGCCTTTG	out_left_111	CDS	987590	988018	4.59	+	353	SDO11509.1	hypothetical protein SAMN05443582_1011007 [Phyllobacterium sp. OV277]	--	--	--	--	COG4372	S	Uncharacterized conserved protein, contains DUF3084 domain	--	--	--	--	--	--	--	None	GO:0016020(membrane);GO:0016021(integral component of membrane)	None	353	--	--	--	--	--	--
orf01016	NZ_SGXB01000001.1	996753	996797	21	2.1	21	88	8	65	13	28	40	17	1.88	GCGGCTTCGAGACCGGCCTGA	GCGGTCTTGAGACCGGCCTGAGCGGCTTCGAGATCGGCCTGAGCG	in_right_488	CDS	996056	997285	16.5	-	128	SDO11834.1	hypothetical protein SAMN05443582_1011018 [Phyllobacterium sp. OV277]	--	--	--	--	--	--	--	--	--	--	--	--	--	--	--	--	--	128	--	--	--	--	--	--
orf01196	NZ_SGXB01000001.1	1145348	1145379	15	2.1	15	100	0	64	18	31	37	12	1.88	GGTGGCACCAATCCG	GGTGGCACCAATCCGGGTGGCACCAATCCGGG	in_right_247	CDS	1144961	1145626	9.15	+	367	SDP91175.1	aminomethyltransferase [Phyllobacterium sp. OV277]	P28337|GCST_CHICK	Aminomethyltransferase, mitochondrial	AMT	Gallus gallus	COG0404	E	Glycine cleavage system T protein (aminomethyltransferase)	K00605	gcvT, AMT	aminomethyltransferase [EC:2.1.2.10]	ko00260|ko00630|ko00670	Glycine, serine and threonine metabolism|Glyoxylate and dicarboxylate metabolism|One carbon pool by folate	Amino acid metabolism|Carbohydrate metabolism|Metabolism of cofactors and vitamins	Metabolism|Metabolism|Metabolism	GO:0006546(glycine catabolic process)	None	GO:0004047(aminomethyltransferase activity);GO:0008483(transaminase activity);GO:0016740(transferase activity)	367	--	--	--	--	--	--
orf01219	NZ_SGXB01000001.1	1169312	1169340	15	1.9	15	100	0	58	48	13	24	13	1.79	AGTGCAAGCATAAAG	AGTGCAAGCATAAAGAGTGCAAGCATAAA	out_right_16	CDS	1168614	1169324	12.96	+	169	SDN93839.1	amino acid ABC transporter membrane protein 1, PAAT family [Phyllobacterium sp. OV277]	P45090|ARTQ_HAEIN	Arginine ABC transporter permease protein ArtQ	artQ	Haemophilus influenzae (strain ATCC 51907 / DSM 11121 / KW20 / Rd)	COG4215	E	ABC-type arginine transport system, permease component	K02029	ABC.PA.P	polar amino acid transport system permease protein	None	None	None	None	--	--	--	169	--	--	--	--	--	--
orf01255	NZ_SGXB01000001.1	1203986	1204049	12	5.3	12	76	0	56	4	37	29	28	1.77	CCGCCTGTTGTA	CCGCCCGTTGTTCCACCTGTGGTTCCGCCTGTTGTACCGCCGGTGGTGCCGCCTGTTGTACCGC	in_right_1037	CDS	1200686	1205086	11.63	+	69	SDN75460.1	antitoxin CptB [Phyllobacterium sp. OV277]	Q54B20|SDHF2_DICDI	Succinate dehydrogenase assembly factor 2, mitochondrial	DDB_G0293946	Dictyostelium discoideum	COG2938	O	Succinate dehydrogenase flavin-adding protein, antitoxin component of the CptAB toxin-antitoxin module	K09159	cptB	antitoxin CptB	None	None	None	None	--	--	--	69	--	--	--	--	--	--
orf01255	NZ_SGXB01000001.1	1203985	1204049	24	2.7	24	85	0	85	4	36	30	27	1.77	GCCGCCTGTTGTACCGCCGGTGGT	GCCGCCCGTTGTTCCACCTGTGGTTCCGCCTGTTGTACCGCCGGTGGTGCCGCCTGTTGTACCGC	in_right_1037	CDS	1200686	1205086	11.63	+	69	SDN75460.1	antitoxin CptB [Phyllobacterium sp. OV277]	Q54B20|SDHF2_DICDI	Succinate dehydrogenase assembly factor 2, mitochondrial	DDB_G0293946	Dictyostelium discoideum	COG2938	O	Succinate dehydrogenase flavin-adding protein, antitoxin component of the CptAB toxin-antitoxin module	K09159	cptB	antitoxin CptB	None	None	None	None	--	--	--	69	--	--	--	--	--	--
orf01341	NZ_SGXB01000001.1	1295742	1296235	105	4.7	105	86	3	674	11	33	27	27	1.91	CACCTTTGCCTGCTCGGCCTTCAGGCGGTCAACCTCTGCCTGCATCTGCTTCAACGTGTCGGCAAGCTGCTGTTTCATTTCGTCGGAGGCTCTGGCACCGGCTGT	CACCTTTGCCTGCTCGGCTTTCAGGCGGTCAACCTCTGCCTGTGTCTGCTTCAACGTGTCGGCAAGCTGCTGAGCCTTTGCGCCGGAGGCCCTGGCACCGGCTGTCACCTTTGCCTGCTCGGCCTTCAGGCGGTCAACCTCTGCCTGCATCTGCTTCAACGTGTCGGCAAGCTGCTGTTTCATTTCGTCGGAGGCTCTGGCACCGGCTGTCATCTTTGCCTGCTCGGCCTTCAGGTGGTCAACCTCTGCCTGCATCTGCTTCAACGTGTCGGCAAGCTGCTGAGCCTTTTCGTCGGAGGCCTTCGCACCGGCTGTCACCTTTGCGTACTCGGCCTCCAGGCTGCCAAATGCTGCCTGCGTCTGCTTCAACGTGTCGGCAAGCTGCTGTTTCATTTCGTC…	in_left_1281	CDS	1294461	1297721	12.76	-	231	SDP90566.1	acetolactate synthase, large subunit [Phyllobacterium sp. OV277]	P9WG40|ILVB1_MYCTO	Acetolactate synthase large subunit IlvB1	ilvB1	Mycobacterium tuberculosis (strain CDC 1551 / Oshkosh)	COG0028	EH	Acetolactate synthase large subunit or other thiamine pyrophosphate-requiring enzyme	K01652	E2.2.1.6L, ilvB, ilvG, ilvI	acetolactate synthase I/II/III large subunit [EC:2.2.1.6]	ko00290|ko00650|ko00660|ko00770	Valine, leucine and isoleucine biosynthesis|Butanoate metabolism|C5-Branched dibasic acid metabolism|Pantothenate and CoA biosynthesis	Amino acid metabolism|Carbohydrate metabolism|Carbohydrate metabolism|Metabolism of cofactors and vitamins	Metabolism|Metabolism|Metabolism|Metabolism	GO:0008652(cellular amino acid biosynthetic process);GO:0009082(branched-chain amino acid biosynthetic process);GO:0009097(isoleucine biosynthetic process);GO:0009099(valine biosynthetic process)	None	GO:0000287(magnesium ion binding);GO:0003824(catalytic activity);GO:0003984(acetolactate synthase activity);GO:0016740(transferase activity);GO:0030976(thiamine pyrophosphate binding);GO:0046872(metal ion binding)	231	--	--	--	--	--	--
orf01341	NZ_SGXB01000001.1	1295745	1296233	210	2.3	210	91	2	768	11	33	28	27	1.91	CTTTGCCTGCTCGGCCTTCAGGCGGTCAACCTCTGCCTGCATCTGCTTCAACGTGTCGGCAAGCTGCTGAGCCTTTGCGCCGGAGGCCCTCGCACCGGCTGTCACCTTTGCCTACTCGGCCTCCAGGCGGCCAAATGCTGCCTGCATCTGCTTCAACGTGTCGGCAAGCTGCTGTTTCATTTCGTCGGAGGCTCTGGCACCGGCTGTCAT	CTTTGCCTGCTCGGCTTTCAGGCGGTCAACCTCTGCCTGTGTCTGCTTCAACGTGTCGGCAAGCTGCTGAGCCTTTGCGCCGGAGGCCCTGGCACCGGCTGTCACCTTTGCCTGCTCGGCCTTCAGGCGGTCAACCTCTGCCTGCATCTGCTTCAACGTGTCGGCAAGCTGCTGTTTCATTTCGTCGGAGGCTCTGGCACCGGCTGTCATCTTTGCCTGCTCGGCCTTCAGGTGGTCAACCTCTGCCTGCATCTGCTTCAACGTGTCGGCAAGCTGCTGAGCCTTTTCGTCGGAGGCCTTCGCACCGGCTGTCACCTTTGCGTACTCGGCCTCCAGGCTGCCAAATGCTGCCTGCGTCTGCTTCAACGTGTCGGCAAGCTGCTGTTTCATTTCGTCGGA…	in_left_1284	CDS	1294461	1297721	12.76	-	231	SDP90566.1	acetolactate synthase, large subunit [Phyllobacterium sp. OV277]	P9WG40|ILVB1_MYCTO	Acetolactate synthase large subunit IlvB1	ilvB1	Mycobacterium tuberculosis (strain CDC 1551 / Oshkosh)	COG0028	EH	Acetolactate synthase large subunit or other thiamine pyrophosphate-requiring enzyme	K01652	E2.2.1.6L, ilvB, ilvG, ilvI	acetolactate synthase I/II/III large subunit [EC:2.2.1.6]	ko00290|ko00650|ko00660|ko00770	Valine, leucine and isoleucine biosynthesis|Butanoate metabolism|C5-Branched dibasic acid metabolism|Pantothenate and CoA biosynthesis	Amino acid metabolism|Carbohydrate metabolism|Carbohydrate metabolism|Metabolism of cofactors and vitamins	Metabolism|Metabolism|Metabolism|Metabolism	GO:0008652(cellular amino acid biosynthetic process);GO:0009082(branched-chain amino acid biosynthetic process);GO:0009097(isoleucine biosynthetic process);GO:0009099(valine biosynthetic process)	None	GO:0000287(magnesium ion binding);GO:0003824(catalytic activity);GO:0003984(acetolactate synthase activity);GO:0016740(transferase activity);GO:0030976(thiamine pyrophosphate binding);GO:0046872(metal ion binding)	231	--	--	--	--	--	--
orf01341	NZ_SGXB01000001.1	1296798	1297043	114	2.2	113	88	5	354	16	36	26	20	1.94	CTTGCCGCCATTGCTGACCGTAGTCTTGCCGGTGATTTCGCCGCGATCACAGACGATGGCAAAGCCGCCATCCAGATTGACAGTGCCCGCCGTGCCGCCGCCCCAGACATCCA	CTTGCCGCCATTGCTGACCGTAGTCTTGCCGGTGATTTCGCTTCTGTCATAGACGGAGGCAAAGCCGCCATCCAGATTGACAGTGCCCGCCGTGCCGCCGCCCCAGACATCCAGCTTGCCGCCATTGCTGACCGTGCTCTTGCCGGTGATTTCGCCGCGATCCCCGACGATGGCAGAGCCGCCATCCAGATTGACAGTGCCCGCCGTGCCGCCGCCCCAGACATCCAATTGACCGCCATTGGTGAC	in_right_678	CDS	1294461	1297721	12.76	-	231	SDP90566.1	acetolactate synthase, large subunit [Phyllobacterium sp. OV277]	P9WG40|ILVB1_MYCTO	Acetolactate synthase large subunit IlvB1	ilvB1	Mycobacterium tuberculosis (strain CDC 1551 / Oshkosh)	COG0028	EH	Acetolactate synthase large subunit or other thiamine pyrophosphate-requiring enzyme	K01652	E2.2.1.6L, ilvB, ilvG, ilvI	acetolactate synthase I/II/III large subunit [EC:2.2.1.6]	ko00290|ko00650|ko00660|ko00770	Valine, leucine and isoleucine biosynthesis|Butanoate metabolism|C5-Branched dibasic acid metabolism|Pantothenate and CoA biosynthesis	Amino acid metabolism|Carbohydrate metabolism|Carbohydrate metabolism|Metabolism of cofactors and vitamins	Metabolism|Metabolism|Metabolism|Metabolism	GO:0008652(cellular amino acid biosynthetic process);GO:0009082(branched-chain amino acid biosynthetic process);GO:0009097(isoleucine biosynthetic process);GO:0009099(valine biosynthetic process)	None	GO:0000287(magnesium ion binding);GO:0003824(catalytic activity);GO:0003984(acetolactate synthase activity);GO:0016740(transferase activity);GO:0030976(thiamine pyrophosphate binding);GO:0046872(metal ion binding)	231	--	--	--	--	--	--
orf01359	NZ_SGXB01000001.1	1316757	1316782	13	2	13	100	0	52	23	15	23	38	1.92	CGTTGTAATTCGA	CGTTGTAATTCGACGTTGTAATTCGA	out_right_47	CDS	1316226	1316735	15.68	-	151	SDP83635.1	Phosphoribulokinase / Uridine kinase family protein [Phyllobacterium sp. OV277]	P11664|YGGC_ECOLI	Uncharacterized protein YggC	yggC	Escherichia coli (strain K12)	COG0572	F	Uridine kinase	--	--	--	--	--	--	--	GO:0008152(metabolic process);GO:0016310(phosphorylation)	None	GO:0000166(nucleotide binding);GO:0005524(ATP binding);GO:0016301(kinase activity);GO:0016740(transferase activity)	151	--	--	--	--	--	--
orf01361	NZ_SGXB01000001.1	1318258	1318288	15	2.1	15	100	0	62	38	41	19	0	1.51	CCAAGACCGAAACGC	CCAAGACCGAAACGCCCAAGACCGAAACGCC	in_left_634	CDS	1317624	1319231	17.08	+	63	SDP83605.1	mannose ABC transporter ATP-binding protein /fructose ABC transporter ATP-binding protein /ribose ABC transporter ATP-binding protein [Phyllobacterium sp. OV277]	Q9F9B0|FRCA_RHIML	Fructose import ATP-binding protein FrcA	frcA	Rhizobium meliloti	COG1129	G	ABC-type sugar transport system, ATPase component	K10554	frcA	fructose transport system ATP-binding protein	ko02010	ABC transporters	Membrane transport	Environmental Information Processing	--	--	--	63	--	--	--	--	--	--
orf01414	NZ_SGXB01000001.1	1357165	1357219	30	1.9	28	89	10	85	34	40	25	0	1.56	AGCCCGCCAAGGCGAGAGCCAAAACCCC	AGCCCGCCAAGGCGGAAGAGCCAAAACCCCAGCCCGCCAAGGCAGAGCCAAAACC	in_left_274	CDS	1356891	1358186	16.55	+	445	SFI80464.1	diguanylate cyclase (GGDEF) domain-containing protein [Phyllobacterium sp. CL33Tsu]	Q55434|PHY2_SYNY3	Phytochrome-like protein cph2	cph2	Synechocystis sp. (strain PCC 6803 / Kazusa)	COG3706	TK	Two-component response regulator, PleD family, consists of two REC domains and a diguanylate cyclase (GGDEF) domain	--	--	--	--	--	--	--	--	--	--	445	--	--	--	--	--	--
orf01421	NZ_SGXB01000001.1	1366521	1366555	18	1.9	18	88	0	52	5	48	28	17	1.69	GCATCGCGCCTGGCGCCC	GCATCGCGCCTTGCGCCCGCATCGCTCCTGGCGCC	in_right_169	CDS	1365852	1366724	20.85	+	222	SCB46546.1	two-component system, OmpR family, response regulator TctD [Rhizobium miluonense]	E1WA34|TCTD_SALTS	Transcriptional regulatory protein tctD	tctD	Salmonella typhimurium (strain SL1344)	COG0745	TK	DNA-binding response regulator, OmpR family, contains REC and winged-helix (wHTH) domain	K07774	tctD	two-component system, OmpR family, response regulator TctD	ko02020	Two-component system	Signal transduction	Environmental Information Processing	--	--	--	222	ARO:3000838	arlR	Bacillales	ArlR is a response regulator that binds to the norA promoter to activate expression. ArlR must first be phosphorylated by ArlS.	PMID:10633099	--
orf01425	NZ_SGXB01000001.1	1371686	1372228	261	2.1	261	96	0	996	18	36	29	15	1.92	GACGGACGGCGCCACCGGCGGTCCCTTCACAGGAGCAGCCATTGTCACCCCTCCGGCTTTTGGCAGTGCGACCGTGTCGGGCACCACCATTACCTACACGCCGCCAGCCGATGCATCAGGCGCGGTCAGCATCAGCTATACCTTAAGCAACGCGTTCGGAACGTCGCCGCCCGCCATGATTACGCTGACGGTCAATCCGCTGCCGGTGGCCGCGGCCCATTCCGTCACCACACGGGCGGGAACACCGGTGACGGTAAACCT	GACGGACGGCGCCACCGGCGGTCCGTTCACGGGCGCAGCCATTGTCGCCCCTCCGGCTTTTGGCAGTGCGACCGTGTCGGGCACCACCATTACCTACACGCCGCCAGCCGATGCATCAGGCGCGGTCAGCATCAGCTATACCTTAAGCAATGCGTTCGGAACGTCGCCGCCCGCCATGATTACGCTGACGGTCAATCCGCTGCCGGTGGCCGCGGCCCATTCCGTCACCACACGGGCGGGAACACCGGTGACGGTAAACCTGACGGACGGAGCCACCGGCGGTCCCTTCACAGGAGCCGCCATTGTTACCCCTCCGGCTTTTGGCAGTGCGACCGTGTCGGGCACCACCATTACCTACACGCCGCCAGCCGATGCATCAGGCGCGGTCAGCATCAGCTA…	in_left_671	CDS	1371015	1373567	9.34	+	68	--	--	--	--	--	--	--	--	--	--	--	--	--	--	--	--	--	--	--	68	--	--	--	--	--	--
orf01518	NZ_SGXB01000001.1	1466614	1466653	21	2	20	85	5	53	27	35	27	10	1.89	GACCAGCTCAAACAGCGCGT	GACCAGCTCAAACTGCGCGTGACCAAGCTCAAGCAGCGCG	out_left_149	CDS	1466763	1467596	12.48	+	204	WP_009540840.1	hypothetical protein [Caenispirillum salinarum]	P0AFT3|YECS_ECOL6	L-cystine transport system permease protein YecS	yecS	Escherichia coli O6:H1 (strain CFT073 / ATCC 700928 / UPEC)	COG0765	E	ABC-type amino acid transport system, permease component	K10009	tcyB, yecS	L-cystine transport system permease protein	ko02010	ABC transporters	Membrane transport	Environmental Information Processing	--	--	--	204	--	--	--	--	--	--
orf01709	NZ_SGXB01000001.1	1641719	1641755	15	2.5	15	86	0	56	35	27	29	8	1.85	CAAGAAGGCCGCTGC	CAAGAAGGCCGTTGCCAAGAAAGCCGCTGCCAAGAAG	in_right_3	CDS	1641537	1641758	1.07	+	80	SED36478.1	hypothetical protein SAMN05443249_5181 [Beijerinckia sp. 28-YEA-48]	--	--	--	--	--	--	--	--	--	--	--	--	--	--	--	--	--	80	--	--	--	--	--	--
orf01711	NZ_SGXB01000001.1	1642788	1642823	18	2	18	88	0	54	19	41	25	13	1.88	ATCAGCCCCACCAGCGTG	ATCAGCCCGACCAGCGTGATCAGCCCCACCTGCGTG	in_left_349	CDS	1642439	1645522	15.05	-	141	WP_055726949.1	hypothetical protein [Bosea thiooxidans]	--	--	--	--	--	--	--	--	--	--	--	--	--	--	--	--	--	141	--	--	--	--	--	--
orf01711	NZ_SGXB01000001.1	1645755	1645799	21	2.1	21	83	0	54	6	35	33	24	1.82	CTGCAGGCTTCGCCGCATCCG	CTGCGGGCTTCGCTGCATCCGCTGCAGGCTTTGCCGCATCGGCTG	out_right_277	CDS	1642439	1645522	15.05	-	141	WP_055726949.1	hypothetical protein [Bosea thiooxidans]	--	--	--	--	--	--	--	--	--	--	--	--	--	--	--	--	--	141	--	--	--	--	--	--
orf01912	NZ_SGXB01000002.1	149920	149963	15	2.9	15	75	0	52	34	20	31	13	1.92	GATGCGATGAAGCCA	GATGCGATGAAGCCCGATGCCATGAAGAAAGATGCGATGAAGCC	in_right_28	CDS	149704	149991	15.01	+	475	WP_027059639.1	hypothetical protein [Mesorhizobium loti]	L8EUQ6|OXYS_STRR1	12-dehydrotetracycline 5-monooxygenase/anhydrotetracycline 6-monooxygenase	oxyS	Streptomyces rimosus subsp. rimosus (strain ATCC 10970 / DSM 40260 / JCM 4667 / NRRL 2234)	COG0654	HC	2-polyprenyl-6-methoxyphenol hydroxylase and related FAD-dependent oxidoreductases	--	--	--	--	--	--	--	--	--	--	475	ARO:3002884	iri	Rhodococcus equi	iri is a monooxygenase that confers resistance to rifampin found in Rhodococcus equi	PMID:8980786	--
orf01972	NZ_SGXB01000002.1	196385	197122	380	1.9	380	95	0	1323	21	26	28	24	1.99	ATCAAGCAGGTTCTGCAGCAATAAGTGGACTTGGGCGGGTAAAATGCTATATTTGGCCTTGGAGTGAGGGCGAGCTTTCGCCCACCCTCTTTCCTGGCTACATGAAAAGAACCCGGATAGTCACCTGCCAGCCAGTCCGGATCCTTTTCATTTCCAGGGTGATGCTGAAGGGTTTAAACCACATCGCTCCACCTCCAAGTTTGAAAGCATGGCTGATGCCGCAGCCGGAGCAGCCCATCTCCTCCGATACACCGCTGGCCCGGTGCTGTTGCTTTTGCCCTCAACACGTCCATTGATGACGAAGTGCGACCGGTTCGGCAACGAACGGGGAGTTGTGTGGCAATAGGTATCCGGTTGCAGGTCGATCAAACTGGAGCGAC	ATCAAGCAGGTTCTGCAGCAATAAGTGGACTTGGGCGGGTAAAATGCTATATTTGGCCTTGGAGTGAGGGCGAGCTTTCGCCCACCCTCTTTCCTGGTTAGATGAAACGGATCCGGATGGTCACCTGCCAGCGATTCCGGATCCTTTTCATTTCCAGGGTGATGCTGAAGGGTTTAAACCACATCGCTCCACCTCCAAGTTTGAAAGCATGGCTGATGCCGCAGCCGGAGCAGCCCATCTCCTCCGATACACCGCTGGCCCGGTGCTGTTGCTTTTGCCTTCAACACGTCCATTGATGACGAAGTGCGACCGGTTCGGCAACGAACGGGGAGTTGTGTGGCAATAGGTATCCGGTTGCAGGTCGATCAAACTGGAGCGACATCAAGCGGGTTCTGCAGC…	out_left_745	CDS	197130	197591	11.31	-	307	WP_027232250.1	sulfonate ABC transporter ATP-binding protein [Phyllobacterium sp. UNC302MFCol5.2]	Q57855|Y412_METJA	Uncharacterized ABC transporter ATP-binding protein MJ0412	MJ0412	Methanocaldococcus jannaschii (strain ATCC 43067 / DSM 2661 / JAL-1 / JCM 10045 / NBRC 100440)	COG1116	P	ABC-type nitrate/sulfonate/bicarbonate transport system, ATPase component	K15555	ssuB	sulfonate transport system ATP-binding protein [EC:3.6.3.-]	ko00920|ko02010	Sulfur metabolism|ABC transporters	Energy metabolism|Membrane transport	Metabolism|Environmental Information Processing	None	None	GO:0000166(nucleotide binding);GO:0005524(ATP binding);GO:0016887(ATPase activity)	307	ARO:3000535	macB	Neisseria gonorrhoeae	MacB is an ATP-binding cassette (ABC) transporter that exports macrolides with 14- or 15- membered lactones. It forms an antibiotic efflux complex with MacA and TolC. macB corresponds to 1 locus in Pseudomonas aeruginosa PAO1 and 1 locus in Pseudomonas aeruginosa LESB58.	PMID:19432486, PMID:12832048, PMID:16359323	--
orf01977	NZ_SGXB01000002.1	206017	206071	22	2.5	22	79	5	58	16	20	20	43	1.88	TCCCATTTTGTATCGGGTAGAA	TCCCATTTTGTATCGGGTGAAATCCCGTTTTGTGTCTTGTAGAATCCCATTTTGT	out_left_95	CDS	206112	207344	3.15	+	154	WP_007631876.1	hypothetical protein [Rhizobium sp. CCGE 510]	--	--	--	--	COG0457	R	Tetratricopeptide (TPR) repeat	--	--	--	--	--	--	--	--	--	--	154	--	--	--	--	--	--
orf02082	NZ_SGXB01000002.1	313890	313925	18	2	18	94	0	63	22	19	38	19	1.93	GGCCAGAATGGCTATGGC	GGCCAGAATGGTTATGGCGGCCAGAATGGCTATGGC	in_right_588	CDS	312543	314513	14.4	+	43	--	--	--	--	--	--	--	--	--	--	--	--	--	--	--	--	--	--	--	43	--	--	--	--	--	--
orf02085	NZ_SGXB01000002.1	318116	318150	18	1.9	18	88	11	54	22	17	37	22	1.94	GTCGGCGATCGGGATATA	GTCGGCATCGAGGATATAGTCGGCGATCGGGATAT	in_left_489	CDS	317627	320029	14.11	-	146	SDN73990.1	two-component system, OmpR family, sensor histidine kinase QseC [Phyllobacterium sp. OV277]	--	--	--	--	--	--	--	K07645	qseC	two-component system, OmpR family, sensor histidine kinase QseC [EC:2.7.13.3]	ko02020|ko02024	Two-component system|Quorum sensing	Signal transduction|Cellular community - prokaryotes	Environmental Information Processing|Cellular Processes	GO:0007165(signal transduction);GO:0016310(phosphorylation)	GO:0016020(membrane);GO:0016021(integral component of membrane)	GO:0000155(phosphorelay sensor kinase activity);GO:0000166(nucleotide binding);GO:0005524(ATP binding);GO:0016301(kinase activity);GO:0016740(transferase activity);GO:0016772(transferase activity, transferring phosphorus-containing groups)	146	--	--	--	--	--	--
orf02085	NZ_SGXB01000002.1	319417	319714	141	2.1	141	80	4	334	2	36	32	28	1.7	CGGCGGCCTTGGCGGCCTGCGCCTCTTCAGCCGCTTTCTGCTTGGCCTCTGCTTCCTGCGCCTTCTGCTGCTCGGCCGCCTTCTGCGCTTCGGCCTGAGCGGCGCGCTTGGCCTCCTCGGCTGCCTCGGCGCCGGCTGCTT	CGGCGGCCTTGGCAGCCTGCGCCTCTTCAGCGGCTTTCTGCTTGGCCTCTGCTTCCTGGGCCTTCTGCTGCTCGGCTGCCTTCTGTGCTTCGGCCTGAGCGGCGCGCTTGGCCTGTTCGGCTTCCTGGGCGGCGGCTTTTTCGGCAGCCTTGGCGGCCTGCGCCTCTTCAGCCGCTTTCTGCTTGGCCTGCGCTTCTATCGCCTTCTGCTGCTCGGCCGCCTTCTGCGCTTCTTCCTGGGCGGCGCGCTTGGCCTCCTGGGCGCGTTCGGCTGCCTGCGCTTCGGCGGCATGGGCGGC	in_right_315	CDS	317627	320029	14.11	-	146	SDN73990.1	two-component system, OmpR family, sensor histidine kinase QseC [Phyllobacterium sp. OV277]	--	--	--	--	--	--	--	K07645	qseC	two-component system, OmpR family, sensor histidine kinase QseC [EC:2.7.13.3]	ko02020|ko02024	Two-component system|Quorum sensing	Signal transduction|Cellular community - prokaryotes	Environmental Information Processing|Cellular Processes	GO:0007165(signal transduction);GO:0016310(phosphorylation)	GO:0016020(membrane);GO:0016021(integral component of membrane)	GO:0000155(phosphorelay sensor kinase activity);GO:0000166(nucleotide binding);GO:0005524(ATP binding);GO:0016301(kinase activity);GO:0016740(transferase activity);GO:0016772(transferase activity, transferring phosphorus-containing groups)	146	--	--	--	--	--	--
orf02085	NZ_SGXB01000002.1	319417	319671	141	1.8	141	87	3	388	2	36	30	29	1.7	CGGCAGCCTTGGCAGCCTGCGCCTCTTCAGCCGCTTTCTGCTTGGCCTGCGCTTCTAGCGCCTTCTGCTGCTCGGCCGCCTTCTGCGCTTCGGCCTGAGCGGCGCGCTTGGCCTGTTCGGCTTCCTGGGCGGCGGCTTTTT	CGGCGGCCTTGGCAGCCTGCGCCTCTTCAGCGGCTTTCTGCTTGGCCTCTGCTTCCTGGGCCTTCTGCTGCTCGGCTGCCTTCTGTGCTTCGGCCTGAGCGGCGCGCTTGGCCTGTTCGGCTTCCTGGGCGGCGGCTTTTTCGGCAGCCTTGGCGGCCTGCGCCTCTTCAGCCGCTTTCTGCTTGGCCTGCGCTTCTATCGCCTTCTGCTGCTCGGCCGCCTTCTGCGCTTCTTCCTGGGCGGCGCGCTTGGCCT	in_right_358	CDS	317627	320029	14.11	-	146	SDN73990.1	two-component system, OmpR family, sensor histidine kinase QseC [Phyllobacterium sp. OV277]	--	--	--	--	--	--	--	K07645	qseC	two-component system, OmpR family, sensor histidine kinase QseC [EC:2.7.13.3]	ko02020|ko02024	Two-component system|Quorum sensing	Signal transduction|Cellular community - prokaryotes	Environmental Information Processing|Cellular Processes	GO:0007165(signal transduction);GO:0016310(phosphorylation)	GO:0016020(membrane);GO:0016021(integral component of membrane)	GO:0000155(phosphorelay sensor kinase activity);GO:0000166(nucleotide binding);GO:0005524(ATP binding);GO:0016301(kinase activity);GO:0016740(transferase activity);GO:0016772(transferase activity, transferring phosphorus-containing groups)	146	--	--	--	--	--	--
orf02085	NZ_SGXB01000002.1	319476	319510	18	1.9	18	88	11	54	0	37	28	34	1.58	GCCTTCTGTGCTTCGGCT	GCCTTCTGCTGCTCGGCTGCCTTCTGTGCTTCGGC	in_right_519	CDS	317627	320029	14.11	-	146	SDN73990.1	two-component system, OmpR family, sensor histidine kinase QseC [Phyllobacterium sp. OV277]	--	--	--	--	--	--	--	K07645	qseC	two-component system, OmpR family, sensor histidine kinase QseC [EC:2.7.13.3]	ko02020|ko02024	Two-component system|Quorum sensing	Signal transduction|Cellular community - prokaryotes	Environmental Information Processing|Cellular Processes	GO:0007165(signal transduction);GO:0016310(phosphorylation)	GO:0016020(membrane);GO:0016021(integral component of membrane)	GO:0000155(phosphorelay sensor kinase activity);GO:0000166(nucleotide binding);GO:0005524(ATP binding);GO:0016301(kinase activity);GO:0016740(transferase activity);GO:0016772(transferase activity, transferring phosphorus-containing groups)	146	--	--	--	--	--	--
orf02085	NZ_SGXB01000002.1	318810	319286	108	4.4	108	96	0	864	6	29	36	27	1.82	GGTTTTTCGCCCGCTGCGGGTTCGGTGACCGGCGCAGGCTTTTCAGCAGTTGGTTTTGCGGGCGCGGGCTGTTCGGCCGCAGGCTTCTGGCCTTCGACCGACTTGGCC	GGTTTTTCGCCCGCTGCGGGTTCGGTGACCGGCGCAGGCTTTTCAGCAGTTGGTTTTGCGGGCGCAGGCTGTTCGGCCGCAGGCTTCTGGCCTTCGACCGGCTTGGCCGGCTTTTCGCCCGCTGCGGGTTCGGTGACCGGCGCAGGCTTTTCAACGGTTGGCTTTGCGGGCGCGGGCTGTTCGGCCGCAGGCTTCTGGCCTTCGACCGACTTGGCCGGTTTTTCGCCCGCTGCGGGTTCGGTGACCGGCGCAGGCTTTTCAGCAGTTGGTTTTGCGGGCGCGGGCTGTTCGGCCGCAGGCTTCTGGCCTTCGACCGGCTTGGCCGGTTTTTCGCCCGCTGCGGGTTCGGTGACCGGCGCAGGTTTTTCAGCAGTTGGTTTTGCGGGCGCGGGCTGTTCG…	in_right_743	CDS	317627	320029	14.11	-	146	SDN73990.1	two-component system, OmpR family, sensor histidine kinase QseC [Phyllobacterium sp. OV277]	--	--	--	--	--	--	--	K07645	qseC	two-component system, OmpR family, sensor histidine kinase QseC [EC:2.7.13.3]	ko02020|ko02024	Two-component system|Quorum sensing	Signal transduction|Cellular community - prokaryotes	Environmental Information Processing|Cellular Processes	GO:0007165(signal transduction);GO:0016310(phosphorylation)	GO:0016020(membrane);GO:0016021(integral component of membrane)	GO:0000155(phosphorelay sensor kinase activity);GO:0000166(nucleotide binding);GO:0005524(ATP binding);GO:0016301(kinase activity);GO:0016740(transferase activity);GO:0016772(transferase activity, transferring phosphorus-containing groups)	146	--	--	--	--	--	--
orf02232	NZ_SGXB01000002.1	472465	472499	15	2.3	15	90	0	52	11	22	48	17	1.79	CTGGACGGCGATGCG	CTGGACGGCGGTGCGCTGGATGGCGATGCGCTGGA	in_left_1455	CDS	471010	474753	14.8	+	320	SDP89203.1	nitronate monooxygenase [Phyllobacterium sp. OV277]	O06179|Y1533_MYCTU	Putative monooxygenase Rv1533	Rv1533	Mycobacterium tuberculosis (strain ATCC 25618 / H37Rv)	COG2070	R	NAD(P)H-dependent flavin oxidoreductase YrpB, nitropropane dioxygenase family	K00459	ncd2, npd	nitronate monooxygenase [EC:1.13.12.16]	ko00910	Nitrogen metabolism	Energy metabolism	Metabolism	GO:0055114(oxidation-reduction process)	None	GO:0003824(catalytic activity);GO:0018580(nitronate monooxygenase activity);GO:0051213(dioxygenase activity)	320	--	--	--	--	--	--
orf02232	NZ_SGXB01000002.1	474547	474604	30	2	29	82	3	71	24	29	44	1	1.63	GCGGCGGAAAAGGCGGCCGCCGAAAAGCC	GCGGCGGAACGGGCTGCGGCCGAGAAAGCCGCGGCGGAAAAGGCGGCCGCCGAAAAGC	in_right_149	CDS	471010	474753	14.8	+	320	SDP89203.1	nitronate monooxygenase [Phyllobacterium sp. OV277]	O06179|Y1533_MYCTU	Putative monooxygenase Rv1533	Rv1533	Mycobacterium tuberculosis (strain ATCC 25618 / H37Rv)	COG2070	R	NAD(P)H-dependent flavin oxidoreductase YrpB, nitropropane dioxygenase family	K00459	ncd2, npd	nitronate monooxygenase [EC:1.13.12.16]	ko00910	Nitrogen metabolism	Energy metabolism	Metabolism	GO:0055114(oxidation-reduction process)	None	GO:0003824(catalytic activity);GO:0018580(nitronate monooxygenase activity);GO:0051213(dioxygenase activity)	320	--	--	--	--	--	--
orf02424	NZ_SGXB01000002.1	661653	661721	18	3.8	18	72	0	57	10	46	30	13	1.75	GCGGTCACCGCGCCAGCC	GCGGTCGCCGCGCCATCCCCTGTTACCGTGCCAGCCGCGATTGCCGCGCCAGCCGCGGTCACCGCGCCA	in_right_186	CDS	661401	661907	5.56	-	49	--	--	--	--	--	--	--	--	--	--	--	--	--	--	--	--	--	--	--	49	--	--	--	--	--	--
orf02432	NZ_SGXB01000002.1	670324	670363	21	2	20	85	5	53	32	32	25	10	1.89	ATGGCAACAAGACACGGCCA	ATGGCAACACGATCACGGCCAATGGCTACAAGACACGGCC	in_right_280	CDS	669342	670643	14.3	+	316	SDP56063.1	prolyl aminopeptidase Serine peptidase. MEROPS family S33 [Phyllobacterium sp. OV277]	O83041|PIP_LEPBY	Probable proline iminopeptidase	pip	Leptolyngbya boryana	COG0596	HR	Pimeloyl-ACP methyl ester carboxylesterase	K01259	pip	proline iminopeptidase [EC:3.4.11.5]	ko00330	Arginine and proline metabolism	Amino acid metabolism	Metabolism	GO:0006508(proteolysis)	GO:0005737(cytoplasm)	GO:0004177(aminopeptidase activity);GO:0008233(peptidase activity);GO:0016787(hydrolase activity)	316	--	--	--	--	--	--
orf02440	NZ_SGXB01000002.1	679058	679086	15	1.9	15	100	0	58	17	34	34	13	1.89	CGCGGCAGGACTTCA	CGCGGCAGGACTTCACGCGGCAGGACTTC	out_left_343	CDS	679401	681698	17.6	-	48	WP_064334404.1	hypothetical protein [Shinella sp. HZN7]	--	--	--	--	--	--	--	K03197	virB2, lvhB2	type IV secretion system protein VirB2	ko03070|ko05134	Bacterial secretion system|Legionellosis	Membrane transport|Infectious diseases: Bacterial	Environmental Information Processing|Human Diseases	--	--	--	48	--	--	--	--	--	--
orf02452	NZ_SGXB01000002.1	694566	694781	87	2.5	87	72	8	199	15	29	33	21	1.95	TTGACATGCGAGGCAAGCGTGTCGCCGAACTGGGCGTTGCTGCTCGAAAGCGTCGACGTGATCGTCGCAGCCCGTTCATCAATCGCA	TTGACATGCGAGGCAAGCGTGCTGCCGATCTTGGCCGTGCTGCTCGCAAGCGTCGATGTGATCGTCGCAGCCCGTTCATCAATCGCGCCGGCATGCGAGGCGAGTGTGTCACCGATATGCGCATTGCTGCTCGAAAGCGCTGCCGTGATCGCGGCTGCCCGTTCGTCAATCGCATTGACGTGCGAGGCAAGCGTGTCGCCGAACTGGGCGTTGCTG	in_left_2290	CDS	692276	697504	13.96	-	307	WP_071007416.1	LysR family transcriptional regulator [Rhizobium sp. LCM 4573]	A0A0H2ZDG9|LYSRL_PSEAB	HTH-type transcriptional repressor PA14_22550	PA14_22550	Pseudomonas aeruginosa (strain UCBPP-PA14)	COG0583	K	DNA-binding transcriptional regulator, LysR family	--	--	--	--	--	--	--	GO:0006351(transcription, DNA-templated);GO:0006355(regulation of transcription, DNA-templated)	None	GO:0003700(DNA-binding transcription factor activity)	307	ARO:3000620	adeL	Acinetobacter baumannii	AdeL is a regulator of AdeFGH in Acinetobacter baumannii. AdeL mutations are associated with AdeFGH overexpression and multidrug resistance.	PMID:20696879	--
orf02476	NZ_SGXB01000002.1	717281	717387	22	4.9	22	87	0	133	23	39	15	21	1.92	ACCTCCCTCATGCAGAGCTCAA	ACCTCCCTCACGCAGAGCTCAAACCTCCCTCAAGCAGAGCTCTAACCTCCCTCGTGCAGAGCTCAAACTTCCGTCATGCAGAGCTCTAACTTCCCTCATGCTGAGCT	out_right_265	CDS	716067	717122	15.09	+	246	SDP57579.1	3-oxoacyl-[acyl-carrier protein] reductase [Phyllobacterium sp. OV277]	P94681|TSAC_COMTE	4-formylbenzenesulfonate dehydrogenase TsaC1/TsaC2	tsaC1	Comamonas testosteroni	COG1028	IQR	NAD(P)-dependent dehydrogenase, short-chain alcohol dehydrogenase family	K00059	fabG	3-oxoacyl-[acyl-carrier protein] reductase [EC:1.1.1.100]	ko00061|ko00333|ko00780	Fatty acid biosynthesis|Prodigiosin biosynthesis|Biotin metabolism	Lipid metabolism|Biosynthesis of other secondary metabolites|Metabolism of cofactors and vitamins	Metabolism|Metabolism|Metabolism	--	--	--	246	--	--	--	--	--	--
orf02476	NZ_SGXB01000002.1	717281	717387	44	2.4	44	87	0	151	23	39	15	21	1.92	ACCTCCCTCATGCAGAGCTCAAACCTCCCTCAAGCAGAGCTCTA	ACCTCCCTCACGCAGAGCTCAAACCTCCCTCAAGCAGAGCTCTAACCTCCCTCGTGCAGAGCTCAAACTTCCGTCATGCAGAGCTCTAACTTCCCTCATGCTGAGCT	out_right_265	CDS	716067	717122	15.09	+	246	SDP57579.1	3-oxoacyl-[acyl-carrier protein] reductase [Phyllobacterium sp. OV277]	P94681|TSAC_COMTE	4-formylbenzenesulfonate dehydrogenase TsaC1/TsaC2	tsaC1	Comamonas testosteroni	COG1028	IQR	NAD(P)-dependent dehydrogenase, short-chain alcohol dehydrogenase family	K00059	fabG	3-oxoacyl-[acyl-carrier protein] reductase [EC:1.1.1.100]	ko00061|ko00333|ko00780	Fatty acid biosynthesis|Prodigiosin biosynthesis|Biotin metabolism	Lipid metabolism|Biosynthesis of other secondary metabolites|Metabolism of cofactors and vitamins	Metabolism|Metabolism|Metabolism	--	--	--	246	--	--	--	--	--	--
orf02495	NZ_SGXB01000002.1	734298	734322	13	1.9	13	100	0	50	32	8	28	32	1.86	GAAGTGATTACTG	GAAGTGATTACTGGAAGTGATTACT	out_left_20	CDS	734318	734545	13.15	-	177	SDO66460.1	glycerol-3-phosphate dehydrogenase (NAD(P)+) [Phyllobacterium sp. OV277]	B2S844|GPDA_BRUA1	Glycerol-3-phosphate dehydrogenase [NAD(P)+]	gpsA	Brucella abortus (strain S19)	COG0240	C	Glycerol-3-phosphate dehydrogenase	K00057	gpsA	glycerol-3-phosphate dehydrogenase (NAD(P)+) [EC:1.1.1.94]	ko00564	Glycerophospholipid metabolism	Lipid metabolism	Metabolism	GO:0005975(carbohydrate metabolic process);GO:0006072(glycerol-3-phosphate metabolic process);GO:0006629(lipid metabolic process);GO:0006650(glycerophospholipid metabolic process);GO:0008654(phospholipid biosynthetic process);GO:0046167(glycerol-3-phosphate biosynthetic process);GO:0046168(glycerol-3-phosphate catabolic process);GO:0055114(oxidation-reduction process)	GO:0005737(cytoplasm);GO:0009331(glycerol-3-phosphate dehydrogenase complex)	GO:0004367(glycerol-3-phosphate dehydrogenase [NAD+] activity);GO:0016491(oxidoreductase activity);GO:0016616(oxidoreductase activity, acting on the CH-OH group of donors, NAD or NADP as acceptor);GO:0047952(glycerol-3-phosphate dehydrogenase [NAD(P)+] activity);GO:0051287(NAD binding)	177	--	--	--	--	--	--
orf02495	NZ_SGXB01000002.1	734298	734322	13	1.9	13	100	0	50	32	8	28	32	1.86	GAAGTGATTACTG	GAAGTGATTACTGGAAGTGATTACT	out_left_20	CDS	734318	734545	13.15	-	177	SDO66460.1	glycerol-3-phosphate dehydrogenase (NAD(P)+) [Phyllobacterium sp. OV277]	B2S844|GPDA_BRUA1	Glycerol-3-phosphate dehydrogenase [NAD(P)+]	gpsA	Brucella abortus (strain S19)	COG0240	C	Glycerol-3-phosphate dehydrogenase	K00057	gpsA	glycerol-3-phosphate dehydrogenase (NAD(P)+) [EC:1.1.1.94]	ko00564	Glycerophospholipid metabolism	Lipid metabolism	Metabolism	GO:0005975(carbohydrate metabolic process);GO:0006072(glycerol-3-phosphate metabolic process);GO:0006629(lipid metabolic process);GO:0006650(glycerophospholipid metabolic process);GO:0008654(phospholipid biosynthetic process);GO:0046167(glycerol-3-phosphate biosynthetic process);GO:0046168(glycerol-3-phosphate catabolic process);GO:0055114(oxidation-reduction process)	GO:0005737(cytoplasm);GO:0009331(glycerol-3-phosphate dehydrogenase complex)	GO:0004367(glycerol-3-phosphate dehydrogenase [NAD+] activity);GO:0016491(oxidoreductase activity);GO:0016616(oxidoreductase activity, acting on the CH-OH group of donors, NAD or NADP as acceptor);GO:0047952(glycerol-3-phosphate dehydrogenase [NAD(P)+] activity);GO:0051287(NAD binding)	177	--	--	--	--	--	--
orf02495	NZ_SGXB01000002.1	734298	734322	13	1.9	13	100	0	50	32	8	28	32	1.86	GAAGTGATTACTG	GAAGTGATTACTGGAAGTGATTACT	out_left_20	CDS	734318	734545	13.15	-	177	SDO66460.1	glycerol-3-phosphate dehydrogenase (NAD(P)+) [Phyllobacterium sp. OV277]	B2S844|GPDA_BRUA1	Glycerol-3-phosphate dehydrogenase [NAD(P)+]	gpsA	Brucella abortus (strain S19)	COG0240	C	Glycerol-3-phosphate dehydrogenase	K00057	gpsA	glycerol-3-phosphate dehydrogenase (NAD(P)+) [EC:1.1.1.94]	ko00564	Glycerophospholipid metabolism	Lipid metabolism	Metabolism	GO:0005975(carbohydrate metabolic process);GO:0006072(glycerol-3-phosphate metabolic process);GO:0006629(lipid metabolic process);GO:0006650(glycerophospholipid metabolic process);GO:0008654(phospholipid biosynthetic process);GO:0046167(glycerol-3-phosphate biosynthetic process);GO:0046168(glycerol-3-phosphate catabolic process);GO:0055114(oxidation-reduction process)	GO:0005737(cytoplasm);GO:0009331(glycerol-3-phosphate dehydrogenase complex)	GO:0004367(glycerol-3-phosphate dehydrogenase [NAD+] activity);GO:0016491(oxidoreductase activity);GO:0016616(oxidoreductase activity, acting on the CH-OH group of donors, NAD or NADP as acceptor);GO:0047952(glycerol-3-phosphate dehydrogenase [NAD(P)+] activity);GO:0051287(NAD binding)	177	--	--	--	--	--	--
orf02495	NZ_SGXB01000002.1	734298	734322	13	1.9	13	100	0	50	32	8	28	32	1.86	GAAGTGATTACTG	GAAGTGATTACTGGAAGTGATTACT	out_left_20	CDS	734318	734545	13.15	-	177	SDO66460.1	glycerol-3-phosphate dehydrogenase (NAD(P)+) [Phyllobacterium sp. OV277]	B2S844|GPDA_BRUA1	Glycerol-3-phosphate dehydrogenase [NAD(P)+]	gpsA	Brucella abortus (strain S19)	COG0240	C	Glycerol-3-phosphate dehydrogenase	K00057	gpsA	glycerol-3-phosphate dehydrogenase (NAD(P)+) [EC:1.1.1.94]	ko00564	Glycerophospholipid metabolism	Lipid metabolism	Metabolism	GO:0005975(carbohydrate metabolic process);GO:0006072(glycerol-3-phosphate metabolic process);GO:0006629(lipid metabolic process);GO:0006650(glycerophospholipid metabolic process);GO:0008654(phospholipid biosynthetic process);GO:0046167(glycerol-3-phosphate biosynthetic process);GO:0046168(glycerol-3-phosphate catabolic process);GO:0055114(oxidation-reduction process)	GO:0005737(cytoplasm);GO:0009331(glycerol-3-phosphate dehydrogenase complex)	GO:0004367(glycerol-3-phosphate dehydrogenase [NAD+] activity);GO:0016491(oxidoreductase activity);GO:0016616(oxidoreductase activity, acting on the CH-OH group of donors, NAD or NADP as acceptor);GO:0047952(glycerol-3-phosphate dehydrogenase [NAD(P)+] activity);GO:0051287(NAD binding)	177	--	--	--	--	--	--
orf02684	NZ_SGXB01000002.1	909947	909993	24	2	24	83	8	60	10	29	34	25	1.9	TGTCGAGTTCAGCGATGTCCGCCG	TGTCGAGTTCGGCGATGTCCGCCGTGTCGAGTATCAGCGTTGCCGCC	in_left_14	CDS	909933	910877	18.4	-	365	SDP49736.1	putative efflux protein, MATE family [Phyllobacterium sp. OV277]	Q99WP2|MEPA_STAAM	Multidrug export protein MepA	mepA	Staphylococcus aureus (strain Mu50 / ATCC 700699)	COG0534	V	Na+-driven multidrug efflux pump	--	--	--	--	--	--	--	GO:0006855(drug transmembrane transport);GO:0055085(transmembrane transport)	GO:0016020(membrane);GO:0016021(integral component of membrane)	GO:0015238(drug transmembrane transporter activity);GO:0015297(antiporter activity)	365	ARO:3000026	mepA	Staphylococcus aureus	MepA is an efflux protein regulated by MepR and part of the MepRAB cluster. Its presence in Staphylococcus aureus led to multidrug resistance, while it has also been shown to decrease tigecycline susceptibility.	PMID:16569840, PMID:15855507, PMID:15855508	--
orf02702	NZ_SGXB01000002.1	930640	930675	18	2.1	17	90	10	56	0	36	38	25	1.56	CGCGGCGCTTGTTCGGC	CGCGGCCTTGTTCGGCCGCGGCTGCTTGTTCGGCCG	in_left_74	CDS	930566	931297	7.97	-	37	SDP63903.1	agmatinase [Phyllobacterium sp. OV277]	--	--	--	--	COG0010	E	Arginase family enzyme	K01480	speB	agmatinase [EC:3.5.3.11]	ko00330	Arginine and proline metabolism	Amino acid metabolism	Metabolism	None	None	GO:0016787(hydrolase activity);GO:0016813(hydrolase activity, acting on carbon-nitrogen (but not peptide) bonds, in linear amidines);GO:0046872(metal ion binding)	37	--	--	--	--	--	--
orf02836	NZ_SGXB01000003.1	18128	18152	12	2.1	12	100	0	50	16	60	16	8	1.58	CCGCGCCATCCA	CCGCGCCATCCACCGCGCCATCCAC	in_right_329	CDS	17726	18481	9.95	-	79	WP_040970766.1	hypothetical protein [Mesorhizobium sp. ORS3324]	--	--	--	--	COG3224	R	Antibiotic biosynthesis monooxygenase (ABM) superfamily enzyme	--	--	--	--	--	--	--	--	--	--	79	--	--	--	--	--	--
orf02919	NZ_SGXB01000003.1	92463	92497	9	3.9	9	88	0	52	11	5	48	34	1.63	GTGGTGATG	GTGGTGATGGTGGTGATGGTGGTCATGGTCGTGAT	out_right_421	CDS	91852	92076	13.37	+	773	OJU28118.1	phosphoribosylformylglycinamidine synthase II [Nitrobacter sp. 62-13]	A4YRR9|PURL_BRASO	Phosphoribosylformylglycinamidine synthase subunit PurL	purL	Bradyrhizobium sp. (strain ORS 278)	COG0046	F	Phosphoribosylformylglycinamidine (FGAM) synthase, synthetase domain	K01952	purL, PFAS	phosphoribosylformylglycinamidine synthase [EC:6.3.5.3]	ko00230	Purine metabolism	Nucleotide metabolism	Metabolism	--	--	--	773	--	--	--	--	--	--
orf03193	NZ_SGXB01000003.1	367560	367604	18	2.5	19	78	10	58	17	51	31	0	1.46	GCCGCCGCCGCCGGACAAA	GCCGCCGCCGCCGGACGAACCACCGCCGCCGGAAAAGCCGCCGCC	in_left_18	CDS	367542	368351	11.97	-	149	WP_012384895.1	GCN5 family acetyltransferase [Beijerinckia indica]	Q47158|YAFP_ECOLI	Uncharacterized N-acetyltransferase YafP	yafP	Escherichia coli (strain K12)	COG0454	KR	N-acetyltransferase, GNAT superfamily (includes histone acetyltransferase HPA2)	K03830	yafP	putative acetyltransferase [EC:2.3.1.-]	None	None	None	None	--	--	--	149	--	--	--	--	--	--
orf03193	NZ_SGXB01000003.1	367606	367655	21	2.4	21	79	0	55	18	56	24	2	1.52	CCGCCGCCACCAGACGACCAC	CCGCCGCCACCGGAGGACCATCCGCCACCGCCAGACGACCACCCGCCGCC	in_left_64	CDS	367542	368351	11.97	-	149	WP_012384895.1	GCN5 family acetyltransferase [Beijerinckia indica]	Q47158|YAFP_ECOLI	Uncharacterized N-acetyltransferase YafP	yafP	Escherichia coli (strain K12)	COG0454	KR	N-acetyltransferase, GNAT superfamily (includes histone acetyltransferase HPA2)	K03830	yafP	putative acetyltransferase [EC:2.3.1.-]	None	None	None	None	--	--	--	149	--	--	--	--	--	--
orf03204	NZ_SGXB01000003.1	375901	375940	21	1.9	21	84	0	53	30	27	35	7	1.84	GAAGCCGCAAAGGCAGCTGAA	GAAGCTGCAAAGGCAGCTGAAGAAGCCGCCAAGGCCGCTG	in_right_38	CDS	375538	375978	13.03	+	70	WP_062441940.1	MULTISPECIES: peptidoglycan-binding protein [Rhizobium]	--	--	--	--	COG2989	M	Murein L,D-transpeptidase YcbB/YkuD	--	--	--	--	--	--	--	--	--	--	70	--	--	--	--	--	--
orf03326	NZ_SGXB01000003.1	490654	490682	9	3.2	9	100	0	58	20	44	24	10	1.82	GCCAATCCG	GCCAATCCGGCCAATCCGGCCAATCCGGC	in_left_174	CDS	490480	491382	11.31	+	273	SDP86504.1	ATP diphosphatase [Phyllobacterium sp. OV277]	P0AEY4|MAZG_ECO57	Nucleoside triphosphate pyrophosphohydrolase	mazG	Escherichia coli O157:H7	COG3956	R	Uncharacterized conserved protein YabN, contains tetrapyrrole methylase and MazG-like pyrophosphatase domain	K04765	mazG	nucleoside triphosphate diphosphatase [EC:3.6.1.9]	ko00230|ko00240|ko00760|ko00770	Purine metabolism|Pyrimidine metabolism|Nicotinate and nicotinamide metabolism|Pantothenate and CoA biosynthesis	Nucleotide metabolism|Nucleotide metabolism|Metabolism of cofactors and vitamins|Metabolism of cofactors and vitamins	Metabolism|Metabolism|Metabolism|Metabolism	--	--	--	273	--	--	--	--	--	--
orf03526	NZ_SGXB01000003.1	682510	682558	21	2.3	21	82	3	53	2	24	44	28	1.65	GCGGCGGCTTTCGCAGTCTTG	GCGGCGGCTTTGGCAGTCTTGGCGGCGGGTTTCGCCGTTTTGGCTGGCG	in_right_64	CDS	680601	682622	12.72	-	262	OJY09450.1	enoyl-CoA hydratase [Rhizobiales bacterium 62-47]	A4YI89|HPCD_METS5	3-hydroxypropionyl-coenzyme A dehydratase	Msed_2001	Metallosphaera sedula (strain ATCC 51363 / DSM 5348 / JCM 9185 / NBRC 15509 / TH2)	COG1024	I	Enoyl-CoA hydratase/carnithine racemase	--	--	--	--	--	--	--	GO:0008152(metabolic process)	None	GO:0003824(catalytic activity)	262	--	--	--	--	--	--
orf03921	NZ_SGXB01000004.1	392192	392387	108	1.8	108	94	0	347	16	39	18	25	1.92	CTCCCCCATGCAGTTCGTCATTGCCATCCCCACCATCGAGCAAATCGTCGCCTGCATCCCCATATAGCCGGTCATTACCGTTGCCGCCCGTTAGTATATCGTCTCCAG	CTCCCCCATGCAGTTCGTCGTTGCCATCCCCACCGTCGAGCAAATCGTCGCCTGCATCCCCATATAGCCGGTCATTGCCGTTGCCGCCCGTTAGTATATCGTCTCCAGCTCCCCCATGCAGTTCGTCATTGCCATTTCCACCATCGAGCAAATCGTCGCCTGCATCCCCATATAGCCGGTCATTACCGTTGCCGCC	in_right_384	CDS	391620	392771	3.21	-	209	WP_054521668.1	dihydroxyacetone kinase subunit L [Thermanaerothrix daxensis]	P76014|DHAL_ECOLI	PEP-dependent dihydroxyacetone kinase, ADP-binding subunit DhaL	dhaL	Escherichia coli (strain K12)	COG1461	R	Predicted kinase related to dihydroxyacetone kinase	K05879	dhaL	phosphoenolpyruvate---glycerone phosphotransferase subunit DhaL [EC:2.7.1.121]	ko00561	Glycerolipid metabolism	Lipid metabolism	Metabolism	GO:0006071(glycerol metabolic process);GO:0016310(phosphorylation)	None	GO:0004371(glycerone kinase activity);GO:0016301(kinase activity);GO:0016772(transferase activity, transferring phosphorus-containing groups)	209	--	--	--	--	--	--
orf03921	NZ_SGXB01000004.1	392195	392362	54	3.1	54	67	13	146	17	39	18	25	1.92	CCCCATGCAGTTCGTCATTGCCATCCCCACCGTCGAGCAAATCGTCGCCTGCAT	CCCCATGCAGTTCGTCGTTGCCATCCCCACCGTCGAGCAAATCGTCGCCTGCATCCCCATATAGCCGGTCATTGCCGTTGCCGCCCGTTAGTATATCGTCTCCAGCTCCCCCATGCAGTTCGTCATTGCCATTTCCACCATCGAGCAAATCGTCGCCTGCATCCCCAT	in_right_409	CDS	391620	392771	3.21	-	209	WP_054521668.1	dihydroxyacetone kinase subunit L [Thermanaerothrix daxensis]	P76014|DHAL_ECOLI	PEP-dependent dihydroxyacetone kinase, ADP-binding subunit DhaL	dhaL	Escherichia coli (strain K12)	COG1461	R	Predicted kinase related to dihydroxyacetone kinase	K05879	dhaL	phosphoenolpyruvate---glycerone phosphotransferase subunit DhaL [EC:2.7.1.121]	ko00561	Glycerolipid metabolism	Lipid metabolism	Metabolism	GO:0006071(glycerol metabolic process);GO:0016310(phosphorylation)	None	GO:0004371(glycerone kinase activity);GO:0016301(kinase activity);GO:0016772(transferase activity, transferring phosphorus-containing groups)	209	--	--	--	--	--	--
orf04067	NZ_SGXB01000005.1	64595	64707	27	4.2	27	74	15	99	20	33	28	17	1.95	TTGCCGGCACCGCCTGAGAGGATGTCA	TTGCCGGCACCGCCTGAGAGGATGTCGTTGCCAGCACCGCCGTCGAGATAGTCATTACCGGCACCGCCCTGAAGGACGTCATTGCCGGCACCGCCGAACAGAATGTCATTGCC	in_left_253	CDS	64342	65019	9.14	-	268	WP_028194805.1	hypothetical protein [Paraburkholderia fungorum]	O32135|YUNF_BACSU	UPF0759 protein YunF	yunF	Bacillus subtilis (strain 168)	COG1801	S	Uncharacterized conserved protein YecE, DUF72 family	--	--	--	--	--	--	--	--	--	--	268	--	--	--	--	--	--
orf04067	NZ_SGXB01000005.1	64613	64788	54	3.3	54	76	4	142	20	32	25	21	1.97	AGGATGTCATTGCCAGCACCGCCGAACAGAATATCATTGCCATCGCCGCCCTGC	AGGATGTCGTTGCCAGCACCGCCGTCGAGATAGTCATTACCGGCACCGCCCTGAAGGACGTCATTGCCGGCACCGCCGAACAGAATGTCATTGCCATTTCCGCCCTGCAGAATGTCATTGCCAGCGTCGCCGAACAGAATATCGTTTCCGTCGCCGCCGCTCAGGATGTCATTGCC	in_right_231	CDS	64342	65019	9.14	-	268	WP_028194805.1	hypothetical protein [Paraburkholderia fungorum]	O32135|YUNF_BACSU	UPF0759 protein YunF	yunF	Bacillus subtilis (strain 168)	COG1801	S	Uncharacterized conserved protein YecE, DUF72 family	--	--	--	--	--	--	--	--	--	--	268	--	--	--	--	--	--
orf04067	NZ_SGXB01000005.1	64672	64752	27	3	28	73	7	78	23	32	23	20	1.98	GTCATTGCCAGCGTCCGCCGAACAGAAT	GTCATTGCCGGCACCGCCGAACAGAATGTCATTGCCATTTCCGCCCTGCAGAATGTCATTGCCAGCGTCGCCGAACAGAAT	in_right_267	CDS	64342	65019	9.14	-	268	WP_028194805.1	hypothetical protein [Paraburkholderia fungorum]	O32135|YUNF_BACSU	UPF0759 protein YunF	yunF	Bacillus subtilis (strain 168)	COG1801	S	Uncharacterized conserved protein YecE, DUF72 family	--	--	--	--	--	--	--	--	--	--	268	--	--	--	--	--	--
orf04067	NZ_SGXB01000005.1	64801	64935	54	2.5	54	80	9	150	23	29	24	22	1.99	AAGGATGTCATTGCCCTCACCGCCGAACAGGGTGTCATTACCGTGATCACCGAA	AAGGATGTCATCGCCTTCACCGCCATACAGGGTGTCATTGCCTTGATCGCCGAAAAGGATGTCATTACCCGTACCGCCGAACAGGGTGTCGTTACCGTGTCCACCGAAAAGGATGTCATTGCCCTCATCGCCGAA	in_right_84	CDS	64342	65019	9.14	-	268	WP_028194805.1	hypothetical protein [Paraburkholderia fungorum]	O32135|YUNF_BACSU	UPF0759 protein YunF	yunF	Bacillus subtilis (strain 168)	COG1801	S	Uncharacterized conserved protein YecE, DUF72 family	--	--	--	--	--	--	--	--	--	--	268	--	--	--	--	--	--
orf04067	NZ_SGXB01000005.1	64833	64935	27	3.8	26	70	7	80	23	29	24	23	1.99	TGTCATTGCCCTATCGCCGAAAAGGA	TGTCATTGCCTTGATCGCCGAAAAGGATGTCATTACCCGTACCGCCGAACAGGGTGTCGTTACCGTGTCCACCGAAAAGGATGTCATTGCCCTCATCGCCGAA	in_right_84	CDS	64342	65019	9.14	-	268	WP_028194805.1	hypothetical protein [Paraburkholderia fungorum]	O32135|YUNF_BACSU	UPF0759 protein YunF	yunF	Bacillus subtilis (strain 168)	COG1801	S	Uncharacterized conserved protein YecE, DUF72 family	--	--	--	--	--	--	--	--	--	--	268	--	--	--	--	--	--
orf04067	NZ_SGXB01000005.1	64775	64920	27	5.4	27	73	8	91	21	27	26	23	1.99	AGGATGTCATTACCGTGACCGCCGAAA	AGGATGTCATTGCCTGTGCCGCCGTGAAGGATGTCATCGCCTTCACCGCCATACAGGGTGTCATTGCCTTGATCGCCGAAAAGGATGTCATTACCCGTACCGCCGAACAGGGTGTCGTTACCGTGTCCACCGAAAAGGATGTCATT	in_right_99	CDS	64342	65019	9.14	-	268	WP_028194805.1	hypothetical protein [Paraburkholderia fungorum]	O32135|YUNF_BACSU	UPF0759 protein YunF	yunF	Bacillus subtilis (strain 168)	COG1801	S	Uncharacterized conserved protein YecE, DUF72 family	--	--	--	--	--	--	--	--	--	--	268	--	--	--	--	--	--
orf04113	NZ_SGXB01000005.1	113751	113789	14	2.6	16	80	16	55	41	12	10	35	1.77	AATAATTTCAAGCATG	AATAATTTCAAGCATGAAATTTCAAGCTTGAATAATTTC	in_left_15	CDS	113736	113870	3.45	+	303	SDP56380.1	Polysaccharide deacetylase [Phyllobacterium sp. OV277]	P94361|YXKH_BACSU	Putative polysaccharide deacetylase YxkH	yxkH	Bacillus subtilis (strain 168)	COG0726	GM	Peptidoglycan/xylan/chitin deacetylase, PgdA/CDA1 family	--	--	--	--	--	--	--	--	--	--	303	--	--	--	--	--	CE4
orf04221	NZ_SGXB01000005.1	222200	222229	15	2.1	14	93	6	51	20	23	26	30	1.98	CATGTCGGCAATGT	CATGTCGGCAATGTCATGTTCGGCAATGTC	out_left_368	CDS	222568	223530	10.32	+	122	SDP17942.1	regulator RcnB of Ni and Co efflux [Phyllobacterium sp. OV277]	--	--	--	--	COG5455	P	Periplasmic regulator RcnB of Ni and Co efflux	--	--	--	--	--	--	--	--	--	--	122	--	--	--	--	--	--
orf04368	NZ_SGXB01000006.1	35170	35198	15	1.9	15	100	0	58	13	34	41	10	1.79	GCATGGCGGCCGCAT	GCATGGCGGCCGCATGCATGGCGGCCGCA	in_left_178	CDS	34992	36422	8.17	+	212	WP_011471465.1	SAM-dependent methyltransferase [Rhodopseudomonas palustris]	Q05197|PMTA_RHOSH	Phosphatidylethanolamine N-methyltransferase	pmtA	Rhodobacter sphaeroides	COG2226	H	Ubiquinone/menaquinone biosynthesis C-methylase UbiE	K00570	pmtA	phosphatidylethanolamine/phosphatidyl-N-methylethanolamine N-methyltransferase [EC:2.1.1.17 2.1.1.71]	ko00564	Glycerophospholipid metabolism	Lipid metabolism	Metabolism	GO:0008152(metabolic process);GO:0032259(methylation)	None	GO:0000773(phosphatidyl-N-methylethanolamine N-methyltransferase activity);GO:0008168(methyltransferase activity);GO:0016740(transferase activity);GO:0080101(phosphatidyl-N-dimethylethanolamine N-methyltransferase activity)	212	--	--	--	--	--	--
orf04510	NZ_SGXB01000006.1	190586	190619	17	2	17	88	0	50	5	29	38	26	1.8	CTGTTGCACCGGATGGC	CTGTTGCACCGGATGGCCTGTTGCGCCGGTTGGC	out_right_65	CDS	190069	190554	4.73	+	309	WP_062599542.1	penicillin-binding protein [Rhizobium sp. Leaf155]	O66874|PBPA_AQUAE	Penicillin-binding protein 1A	mrcA	Aquifex aeolicus (strain VF5)	COG0744	M	Membrane carboxypeptidase (penicillin-binding protein)	K05366	mrcA	penicillin-binding protein 1A [EC:2.4.1.129 3.4.16.4]	ko00550|ko01501	Peptidoglycan biosynthesis|beta-Lactam resistance	Glycan biosynthesis and metabolism|Drug resistance: Antimicrobial	Metabolism|Human Diseases	--	--	--	309	--	--	--	--	--	--
orf04703	NZ_SGXB01000007.1	47314	47340	11	2.5	11	100	0	54	33	25	25	14	1.95	CGAAATCGGCT	CGAAATCGGCTCGAAATCGGCTCGAAA	in_left_126	CDS	47188	48690	3.16	-	NA	NA	NA	NA	NA	NA	NA	NA	NA	NA	NA	NA	NA	NA	NA	NA	NA	NA	NA	NA	NA	NA	NA	NA	NA	NA	NA
orf04764	NZ_SGXB01000007.1	121486	121526	15	2.7	15	96	0	73	17	36	17	29	1.92	ATTCTCCGGTCCCAA	ATTCTCCGGTCCCAAATTCTCCGGTCCCAAATTCTGCGGTC	out_left_56	CDS	121542	122411	16.66	+	NA	NA	NA	NA	NA	NA	NA	NA	NA	NA	NA	NA	NA	NA	NA	NA	NA	NA	NA	NA	NA	NA	NA	NA	NA	NA	NA
orf04833	NZ_SGXB01000007.1	191646	191685	17	2.3	18	86	4	55	27	37	30	5	1.78	CCGGCAACGACGCACAAT	CCGGCAAGGACGCACAATCCGGCAACGCGCAGAATCCGGC	out_left_60	CDS	191706	193064	7.61	-	NA	NA	NA	NA	NA	NA	NA	NA	NA	NA	NA	NA	NA	NA	NA	NA	NA	NA	NA	NA	NA	NA	NA	NA	NA	NA	NA
orf04981	NZ_SGXB01000008.1	37447	38048	228	2.6	228	87	3	829	27	29	22	20	1.98	CCATGGTCGCGCTATGAAGAAACCTTTAATCAGGCAGGCCAACTGACCTACAAGACCACCTTCAACGACGACAACACGCGGATATCGCAAACCTTCGATGTGAATAACTCCCAGCCCTGGACGAGTGTCCGGCAAGACTTCAATGCAGCCGGGGTTGTCTTCTCGCAAACCAACTACAATGATGATGGAACGCGCGTTCTCATCACCTTCGACGCCAACAATACCGCC	CCATGGTCGCGCTATGAAGAGACCTTTAATCCGGCAGGCCAACTGACCTACAAGACTACCTTCAACGACGACAACACGCGTGTATCGCAAACCTACGATGTGAATAACTCCCAGCCCTGGACGAGTGTCCGGCAAGACTTCAATGCAGCCGGGGTTGTCTTCTTGCAAATCAATTACAATGATGATGGAACGCAGGTTCTCATCACCTTCGACGCCAACAATACTGCCCCCTGGTCGCGCTATGAAGAAACCTTTAATCAGGCAGGACAACTGACCTACAAGACCACCTTCAACGACGACAACACGCGGATATCGCAAGCCTTCGATGTGAATAACTCCCAGCCCTGGACGAGCGTCCGGCAAGACTTCAATGCAGCGGGGGTTGTTTTCTCGCAAACC…	out_left_2012	CDS	39459	39578	4.09	-	NA	NA	NA	NA	NA	NA	NA	NA	NA	NA	NA	NA	NA	NA	NA	NA	NA	NA	NA	NA	NA	NA	NA	NA	NA	NA	NA
orf04981	NZ_SGXB01000008.1	37447	38138	228	3	224	78	7	680	27	28	23	20	1.99	CCATGGTCGCGCTATGAAGAAACCTTTAATCCAGCAGGCCAACTGACCTACAAAACACCTTCAACGACGACAACACGCGCATATCGCAAACCTATGATGTGAATAACTCCCAGCCCTGGACGAGTGTCCGGCAAGACTTCAATGCGGCGGGGGCTGCTTGCACAGATACCTATAATGATGATGGAACGCGGGTCTAATTTACCTTCGATGCCAACAATACCGCC	CCATGGTCGCGCTATGAAGAGACCTTTAATCCGGCAGGCCAACTGACCTACAAGACTACCTTCAACGACGACAACACGCGTGTATCGCAAACCTACGATGTGAATAACTCCCAGCCCTGGACGAGTGTCCGGCAAGACTTCAATGCAGCCGGGGTTGTCTTCTTGCAAATCAATTACAATGATGATGGAACGCAGGTTCTCATCACCTTCGACGCCAACAATACTGCCCCCTGGTCGCGCTATGAAGAAACCTTTAATCAGGCAGGACAACTGACCTACAAGACCACCTTCAACGACGACAACACGCGGATATCGCAAGCCTTCGATGTGAATAACTCCCAGCCCTGGACGAGCGTCCGGCAAGACTTCAATGCAGCGGGGGTTGTTTTCTCGCAAACC…	out_left_2012	CDS	39459	39578	4.09	-	NA	NA	NA	NA	NA	NA	NA	NA	NA	NA	NA	NA	NA	NA	NA	NA	NA	NA	NA	NA	NA	NA	NA	NA	NA	NA	NA
orf05045	NZ_SGXB01000008.1	114555	115042	258	1.9	258	89	2	766	22	27	33	16	1.96	CAGACAGGCGGCACGATGGGCGGGACGGCAAAGACTGTCGATTATAGCCTGTCCGGAGGGACGGCTTCAGGAACGATCACTGCTTCCAATGGCCTGACTCAGTCCGGCGGCAATCTAACGGGTAGTGCTGGAGCGAAGAACTACACGCTCTCCGGCGGAACGCTCTCCGGAACTGTCACGGCAACAGACAAGGCCACGATCAGCGGGACGGGATCGGTAACCAGCACTGGTGTCGTTACGGCTACCAACACCATCAGC	CAGACGGGCGGCACGATGGGCGGGACGGCAACGACTGTCGATTATAGCTTGTCCGGAGGGACGGCTTCAGGAACGATCACTGCTTCCAATGGCCTGACTCAGTCCGGCGGCAATCTAACGGGTAGTGCTGGAGCGAAGAATTACACGCTTTCCGGCGGAACGCTCTCCGGAGCTGTCACGGCAACAGACAAGGCCACGATCAGCGGGTCGGGATCGGTTACCAGCACTGGTGTCGTTACGGCTACCAACACCATCAGCCAGACAGGCGGGACGATGGGCGGGACGGCAAAGACTGTCGATTATAGCCTGTCCGGGGGAACGGCTTCAGGAATGATCACTGCTTCCAATGGCCTGACTCAGTCCGGCGGCAATCTAACGGGTAGTGCTGGGGCGAAGGAC…	in_left_1092	CDS	113463	118310	4.35	+	NA	NA	NA	NA	NA	NA	NA	NA	NA	NA	NA	NA	NA	NA	NA	NA	NA	NA	NA	NA	NA	NA	NA	NA	NA	NA	NA
orf05045	NZ_SGXB01000008.1	114555	115098	258	2.1	258	85	2	700	23	27	33	16	1.95	CAGACAGGCGGGACGATGGGCGGAACGGCAAAGACTGCCGATTATAGCTTGTCCGGAGGGACGGCTTCAGGAACGATCACTGCTTCCAATGGCCTGACTCAGTCCGGCGGCAATCTAACGGGTAGTGCTGGAGCGAAGAACTACACGCTCTCCGGCGGAACGCTCTCCGGAACTGTCACGGCAACAGACAAGGCCACGATCAGCGGGACGGGATCGGTAACCAGCACTGGTCACGTCAAGGCGACCAACAACATCAAC	CAGACGGGCGGCACGATGGGCGGGACGGCAACGACTGTCGATTATAGCTTGTCCGGAGGGACGGCTTCAGGAACGATCACTGCTTCCAATGGCCTGACTCAGTCCGGCGGCAATCTAACGGGTAGTGCTGGAGCGAAGAATTACACGCTTTCCGGCGGAACGCTCTCCGGAGCTGTCACGGCAACAGACAAGGCCACGATCAGCGGGTCGGGATCGGTTACCAGCACTGGTGTCGTTACGGCTACCAACACCATCAGCCAGACAGGCGGGACGATGGGCGGGACGGCAAAGACTGTCGATTATAGCCTGTCCGGGGGAACGGCTTCAGGAATGATCACTGCTTCCAATGGCCTGACTCAGTCCGGCGGCAATCTAACGGGTAGTGCTGGGGCGAAGGAC…	in_left_1092	CDS	113463	118310	4.35	+	NA	NA	NA	NA	NA	NA	NA	NA	NA	NA	NA	NA	NA	NA	NA	NA	NA	NA	NA	NA	NA	NA	NA	NA	NA	NA	NA
orf05089	NZ_SGXB01000008.1	174171	174808	318	2	318	100	0	1276	21	22	29	26	1.99	GCTCGAGAATTGCTGAGACTGCAACCTTTCGGTTTTGATCGATGCTGCCAAGTGGAGCAGGTTTCGCAATATTGCAGAGTAAGGTCAGGATTGATGGGAGCTTCAATGTGCTCTTTAAGCGCCGGATAGGTGGCGGCCTTCTCAAATGTGTGGAATTTCTGATCCGTCATACTGCGCAACCTCGGCGCGAACCGCTTTTTGATGAGTGCAAATAGATGCACTGCATCTTGACTACCCCTTTGCCGGAAGTTGGATGTTGCGGTGGCTTTTGCGGGAAGAAGGGCTACAAACCGGGCGGCGTCACGTCAAGACACTGAT	GCTCGAGAATTGCTGAGACTGCAACCTTTCGGTTTTGATCGATGCTGCCAAGTGGAGCAGGTTTCGCAATATTGCAGAGTAAGGTCAGGATTGATGGGAGCTTCAATGTGCTCTTTAAGCGCCGGATAGGTGGCGGCCTTCTCAAATGTGTGGAATTTCTGATCCGTCATACTGCGCAACCTCGGCGCGAACCGCTTTTTGATGAGTGCAAATAGATGCACTGCATCTTGACTACCCCTTTGCCGGAAGTTGGATGTTGCGGTGGCTTTTGCGGGAAGAAGGGCTACAAACCGGGCGGCGTCACGTCAAGACACTGATGCTCGAGAATTGCTGAGACTGCAACCTTTCGGTTTTGATCGATGCTGCCAAGTGGAGCAGGTTTCGCAATATTGCAGAGTA…	out_left_571	CDS	174742	175104	3.73	+	NA	NA	NA	NA	NA	NA	NA	NA	NA	NA	NA	NA	NA	NA	NA	NA	NA	NA	NA	NA	NA	NA	NA	NA	NA	NA	NA
orf05095	NZ_SGXB01000008.1	179570	179598	11	2.7	11	94	5	51	6	37	44	10	1.65	TGCGCACGCGG	TGCGCCGCGGTGCGCACGCGGTGCGCACG	out_left_190	CDS	179760	181646	11.91	+	NA	NA	NA	NA	NA	NA	NA	NA	NA	NA	NA	NA	NA	NA	NA	NA	NA	NA	NA	NA	NA	NA	NA	NA	NA	NA	NA
orf05101	NZ_SGXB01000008.1	188099	188162	16	4	16	100	0	128	12	31	25	31	1.92	TTCTGCCATGCCATGG	TTCTGCCATGCCATGGTTCTGCCATGCCATGGTTCTGCCATGCCATGGTTCTGCCATGCCATGG	out_right_175	CDS	187208	187987	4.53	-	NA	NA	NA	NA	NA	NA	NA	NA	NA	NA	NA	NA	NA	NA	NA	NA	NA	NA	NA	NA	NA	NA	NA	NA	NA	NA	NA
orf05126	NZ_SGXB01000008.1	226212	226249	20	1.9	20	84	10	51	34	21	15	28	1.94	CGCAAATTTCAGAATATCTG	CGCAAATTTCAGATTATCTGCGCAAATTCAGGAATATC	in_left_526	CDS	225686	227155	5.59	+	NA	NA	NA	NA	NA	NA	NA	NA	NA	NA	NA	NA	NA	NA	NA	NA	NA	NA	NA	NA	NA	NA	NA	NA	NA	NA	NA
orf05188	NZ_SGXB01000008.1	290780	290816	18	2.1	18	94	0	65	10	40	43	5	1.63	GCCCCGGGCACGGATGCC	GCCCCGGGGACGGATGCCGCCCCGGGCACGGATGCCG	in_left_480	CDS	290300	291376	3.2	+	NA	NA	NA	NA	NA	NA	NA	NA	NA	NA	NA	NA	NA	NA	NA	NA	NA	NA	NA	NA	NA	NA	NA	NA	NA	NA	NA
orf05484	NZ_SGXB01000013.1	10281	10318	19	2.1	19	85	5	51	21	34	15	28	1.94	CTTCGAATTCCGACATGAC	CTTCGAATTCGACATGACCTTCGACTTCCGTCATGACC	in_left_1106	CDS	9175	13368	14.36	-	NA	NA	NA	NA	NA	NA	NA	NA	NA	NA	NA	NA	NA	NA	NA	NA	NA	NA	NA	NA	NA	NA	NA	NA	NA	NA	NA
trna46	NZ_SGXB01000015.1	6392	6550	86	1.9	82	88	5	237	33	35	15	15	1.89	CAAATCCTGTCCCCGCAACCAAAACACACAACCTCAAAACACCCAGTCTCACGTCAGGCGAAGAACCTGAAGGTCACAGGTT	CAAATCCTGTCCCCGCAACCAAAACACACAACCTCAAAACACCCAGTCTCACGTCAGGCGAAGAACCTGAAGGTCACAGGTTCAAATCCTGTCCCCGCAACCAATCTCCCAGATACATCTCAAAACACCCAGTCTCACGTCAGGCGAAGATCCTGAAGG	out_right_56	tRNA	6378	6494	25.8	+	NA	NA	NA	NA	NA	NA	NA	NA	NA	NA	NA	NA	NA	NA	NA	NA	NA	NA	NA	NA	NA	NA	NA	NA	NA	NA	NA
[truncated: 20 more columns]

## Sheet: Table S10
Table S10 Distribution of TRF in genome
Species	eb	pz	pm
STR_number	235	98	92
gene_number_involved in	98	72	69
intragenic	44	49	42
intergenic	54	23	27
intragenic 5'	20	24	20
intragenic 3'	24	25	22
intergenic 5'	27	15	13
intergenic 3'	27	8	14

[truncated: 5 more sheets: Table S11, Table S12, Table S13, Table S14, Table S15]
